# Supplementary material for: Integrated Analysis of Transcriptome and Metabolome Reveals Molecular Mechanisms of Rice with Different Salinity Tolerances
Source: Plants (Basel). 2023 Sep 22;12(19):3359. doi: 10.3390/plants12193359 (PMC10574619; doi:10.3390/plants12193359)
Supplement: Supplementary file 1 [file plants-12-03359-s001.zip › Supplementary Materials.xlsx]

## Sheet: Table S1
Table S1 Differentially expression of salt stress responsive genes between salt-tolerant rice TLJIAN and salt-sensitive rice HJING.
Transcript_ID	HJING_1_fpkm	HJING_2_fpkm	HJING_3_fpkm	TLJIAN_1_fpkm	TLJIAN_2_fpkm	TLJIAN_3_fpkm	log2FoldChange	pvalue	padj	regulated	RAP_Locus	pvalue
Os12t0263600-01	1.7006	1.7789	1.729	123.278	134.764	102.324	6.32493	5.27676e-107	1.19139e-102	up	Os12g0263600	5.27676e-107
Os01t0149400-00	1.3202	1.1508	0.5137	385.669	210.216	322.155	8.43067	3.01544e-60	3.40414e-56	up	Os01g0149400	3.01544e-60
Os12t0263800-03	27.6192	30.5969	20.3045	0.0362	0.1218	0.0576	-8.27871	4.63575e-56	3.48887e-52	down	Os12g0263800	4.63575e-56
Os06t0347100-01	137.076	115.538	117.864	0.185	0	0	-10.7608	2.31453e-44	1.30643e-40	down	Os06g0347100	2.31453e-44
Os12t0204800-01	12.8047	14.8564	14.2298	0.2261	0.2482	0.4787	-5.26416	4.97029e-44	2.24438e-40	down	Os12g0204800	4.97029e-44
Os12t0135500-00	0.7261	0.4914	0.349	97.1654	213.024	66.6067	8.1404	7.46303e-44	2.80834e-40	up	Os12g0135500	7.46303e-44
Os05t0180300-01	7.8263	8.5823	9.1362	41.246	41.5802	41.1374	2.48794	1.31155e-42	4.23032e-39	up	Os05g0180300	1.31155e-42
novel.721	2.0113	1.8341	3.0102	40.1606	26.7806	31.0978	4.04039	5.12181e-39	1.4455e-35	up	novel.721	5.12181e-39
Os12t0239300-01	88.8235	87.2137	96.2702	0.0749	0.036	0	-11.0312	2.63261e-37	6.60434e-34	down	Os12g0239300	2.63261e-37
Os03t0762000-02	25.4327	25.5496	33.2654	1.0711	1.61	0.9367	-4.31953	2.40876e-36	5.43849e-33	down	Os03g0762000	2.40876e-36
Os12t0431300-01	28.9801	23.8167	27.2615	210.754	289.862	199.257	3.3463	1.69438e-33	3.47779e-30	up	Os12g0431300	1.69438e-33
Os06t0597500-01	14.8171	15.2028	20.369	1.7073	1.6396	1.337	-3.21791	7.41428e-32	1.395e-28	down	Os06g0597500	7.41428e-32
Os07t0432800-01	0.1109	0.1451	0.259	20.9581	7.54	14.4519	6.5821	2.00543e-31	3.48297e-28	up	Os07g0432800	2.00543e-31
novel.874	111.519	88.066	70.2612	0.0418	0	0	-12.4501	3.53278e-31	5.69737e-28	down	novel.874	3.53278e-31
Os07t0543700-01	0	0.0507	0	282.023	218.913	243.863	13.9071	5.07867e-31	7.64442e-28	up	Os07g0543700	5.07867e-31
Os12t0417000-01	9.6473	9.4118	11.6032	0.4128	0.2163	0.1192	-5.14744	3.30453e-30	4.66311e-27	down	Os12g0417000	3.30453e-30
Os11t0629400-01	48.8539	49.5622	32.0022	1.04	1.9976	1.101	-4.75227	7.99853e-30	1.0623e-26	down	Os11g0629400	7.99853e-30
Os08t0424500-01	0.8887	0.6886	0.2305	20.3836	13.513	16.7878	4.98947	2.24983e-29	2.82204e-26	up	Os08g0424500	2.24983e-29
Os01t0136500-00	0.3993	0.7518	1.2118	24.4493	16.0373	20.9014	4.91885	2.86916e-29	3.40946e-26	up	Os01g0136500	2.86916e-29
Os06t0484950-00	10.1503	9.8259	8.2632	0.0772	0.0494	0.0272	-7.30558	3.11317e-29	3.51445e-26	down	Os06g0484950	3.11317e-29
Os06t0323100-01	146.138	113.389	150.231	0	0	0	-13.5602	4.3187e-29	4.64322e-26	down	Os06g0323100	4.3187e-29
Os06t0361750-01	10.3743	7.5889	11.2004	0.0546	0.1049	0.0289	-7.04125	2.4295e-28	2.38643e-25	down	Os06g0361750	2.4295e-28
novel.935	0	0	0	145.812	359.415	183.607	14.1866	2.43103e-28	2.38643e-25	up	novel.935	2.43103e-28
Os10t0432200-01	0.0182	0	0.0426	18.3089	10.7441	18.267	9.85064	4.66583e-28	4.38938e-25	up	Os10g0432200	4.66583e-28
Os01t0735300-01	0.0358	0.0375	0	64.0056	55.7032	69.4672	11.477	6.53605e-28	5.90284e-25	up	Os01g0735300	6.53605e-28
Os12t0134900-01	33.9668	26.0845	11.0227	0.0732	0.1055	0.155	-7.53639	1.31175e-27	1.1391e-24	down	Os12g0134900	1.31175e-27
novel.986	0.0419	0.0439	0	66.7048	94.2066	75.8461	11.5908	2.65186e-27	2.21755e-24	up	novel.986	2.65186e-27
Os01t0144200-01	0.1688	0.2354	0.4597	14.6905	33.2104	20.0934	6.55435	4.96204e-27	4.00118e-24	up	Os01g0144200	4.96204e-27
Os11t0570000-01	27.1261	34.6959	37.4928	0	0	0	-12.9728	9.56146e-27	7.44409e-24	down	Os11g0570000	9.56146e-27
Os02t0161100-01	35.8226	44.3723	60.7798	5.4506	3.6387	4.8319	-3.14271	1.04655e-26	7.87635e-24	down	Os02g0161100	1.04655e-26
Os06t0140200-01	6.1062	5.9752	5.4832	0.9629	0.7229	0.9081	-2.56006	3.11357e-26	2.26768e-23	down	Os06g0140200	3.11357e-26
Os01t0124100-01	2.5553	2.6729	4.1016	50.0426	43.7349	101.264	4.58701	3.33236e-26	2.35119e-23	up	Os01g0124100	3.33236e-26
Os12t0548800-01	2.4806	3.474	2.5128	21.3175	15.0586	15.2705	2.80847	5.31831e-26	3.63869e-23	up	Os12g0548800	5.31831e-26
Os03t0223301-01	0.0361	0	0	87.2722	120.916	76.3727	12.9658	6.35835e-26	4.22232e-23	up	Os03g0223301	6.35835e-26
Os07t0570575-00	0.847	1.0126	0.8475	19.013	23.2269	17.3157	4.67362	5.93685e-25	3.82978e-22	up	Os07g0570575	5.93685e-25
Os11t0588600-01	20.0175	18.7202	25.5478	0	0	0	-12.5068	6.56101e-25	4.11484e-22	down	Os11g0588600	6.56101e-25
Os06t0204100-00	79.7983	64.7251	85.2209	0	0	0	-12.4697	7.32354e-25	4.46894e-22	down	Os06g0204100	7.32354e-25
Os01t0924800-00	14.7736	11.0738	14.0184	64.0785	76.5284	67.9317	2.59901	8.77331e-25	5.12698e-22	up	Os01g0924800	8.77331e-25
Os02t0824800-00	26.4225	26.1642	27.9297	0.1396	0	0	-8.96254	8.85606e-25	5.12698e-22	down	Os02g0824800	8.85606e-25
Os08t0411800-01	1.6861	2.0091	2.0539	8.6565	7.3861	7.0479	2.21215	3.81291e-24	2.1522e-21	up	Os08g0411800	3.81291e-24
Os11t0569800-01	15.6482	17.554	22.7072	0	0	0	-12.2491	7.94944e-24	4.37762e-21	down	Os11g0569800	7.94944e-24
Os09t0343200-01	0	0	0	17.7449	27.2193	18.555	12.3828	1.30206e-23	6.9995e-21	up	Os09g0343200	1.30206e-23
Os11t0684700-01	18.8808	17.5449	19.6228	0	0	0	-12.0139	1.80586e-23	9.48204e-21	down	Os11g0684700	1.80586e-23
novel.1006	14.7163	10.6698	12.9073	1.6493	1.728	1.4603	-2.77614	1.97182e-23	1.01181e-20	down	novel.1006	1.97182e-23
Os06t0205250-01	0	0	0	27.7097	23.8808	26.3721	11.9279	3.5328e-23	1.77252e-20	up	Os06g0205250	3.5328e-23
novel.937	50.5694	51.6028	43.3462	1.0215	0.1962	0	-6.687	4.0096e-23	1.96801e-20	down	novel.937	4.0096e-23
Os12t0204600-01	21.4991	22.6493	24.053	0	0	0	-11.8166	9.18105e-23	4.41042e-20	down	Os12g0204600	9.18105e-23
Os07t0492300-01	10.574	9.6543	9.9179	0.565	0.4069	0.5981	-4.06634	1.65965e-22	7.80658e-20	down	Os07g0492300	1.65965e-22
Os01t0167900-01	15.5904	17.5832	21.7948	2.8539	2.3137	1.9226	-2.74851	2.78549e-22	1.28349e-19	down	Os01g0167900	2.78549e-22
Os12t0132000-01	51.3351	48.0671	54.316	0	0	0	-11.6636	3.58436e-22	1.61855e-19	down	Os12g0132000	3.58436e-22
Os12t0142900-02	14.8138	15.0698	14.3507	0	0	0	-11.5911	5.58104e-22	2.47076e-19	down	Os12g0142900	5.58104e-22
novel.1021	11.2669	12.019	11.9807	0	0	0	-11.5469	8.14261e-22	3.53546e-19	down	novel.1021	8.14261e-22
Os08t0240200-01	0	0	0	14.8299	16.005	18.3286	11.5937	1.12351e-21	4.78616e-19	up	Os08g0240200	1.12351e-21
Os03t0145500-01	17.0637	20.9938	20.3051	4.6578	3.2585	3.4431	-2.16091	1.35067e-21	5.64731e-19	down	Os03g0145500	1.35067e-21
Os11t0597700-01	0.0428	0.2239	0.1999	9.0007	11.636	4.3977	5.9847	2.13527e-21	8.76548e-19	up	Os11g0597700	2.13527e-21
Os01t0160800-01	0	0	0	27.31	105.181	40.0445	12.7952	2.23306e-21	9.00321e-19	up	Os01g0160800	2.23306e-21
novel.614	0.0685	0	0	60.0127	89.1877	64.9557	11.6301	3.16353e-21	1.25309e-18	up	novel.614	3.16353e-21
Os07t0215200-01	0	0	0	21.6623	14.8659	20.1135	11.4603	3.62932e-21	1.41281e-18	up	Os07g0215200	3.62932e-21
Os07t0406600-01	0.048	0	0	22.4739	11.9373	17.5645	10.1807	4.22953e-21	1.61855e-18	up	Os07g0406600	4.22953e-21
Os12t0431100-01	26.6979	19.2574	23.7173	93.769	98.0682	85.3608	2.20068	5.0957e-21	1.91751e-18	up	Os12g0431100	5.0957e-21
novel.5	31.2294	30.9171	51.5598	0	0.0413	0.0455	-10.1545	6.74005e-21	2.4947e-18	down	novel.5	6.74005e-21
Os11t0664500-01	18.6365	30.8572	23.8292	0.0297	0	0.0315	-10.0532	7.44936e-21	2.71277e-18	down	Os11g0664500	7.44936e-21
Os11t0679000-00	77.4072	50.2011	17.1893	0	0	0	-12.4912	8.23239e-21	2.95033e-18	down	Os11g0679000	8.23239e-21
Os12t0145566-01	42.7549	38.8264	52.603	0.0423	0	0	-11.3138	1.01461e-20	3.55414e-18	down	Os12g0145566	1.01461e-20
novel.990	8.7475	11.3338	11.198	0	0	0	-11.3167	1.0232e-20	3.55414e-18	down	novel.990	1.0232e-20
novel.379	0.23	0.4009	0.179	10.8057	7.4853	12.1892	5.41939	1.23641e-20	4.22964e-18	up	novel.379	1.23641e-20
Os11t0539800-01	238.642	215.541	256.017	54.7225	34.2056	50.7104	-2.15303	1.32379e-20	4.46099e-18	down	Os11g0539800	1.32379e-20
Os12t0249900-01	37.1375	33.2648	23.2413	0.0282	0	0	-11.3825	1.43346e-20	4.7595e-18	down	Os12g0249900	1.43346e-20
Os01t0151500-00	42.5492	54.1567	63.1403	1.7571	4.2554	3.6394	-3.82197	1.52772e-20	4.99896e-18	down	Os01g0151500	1.52772e-20
Os11t0639300-01	0	0	0	9.651	19.7532	13.4414	11.6709	2.40272e-20	7.74981e-18	up	Os11g0639300	2.40272e-20
Os11t0597400-00	4.4924	3.5804	4.2811	0	0.0339	0.0374	-7.23541	2.79034e-20	8.8733e-18	down	Os11g0597400	2.79034e-20
novel.907	35.4918	30.1724	34.0188	0	0	0	-11.1501	2.8428e-20	8.91454e-18	down	novel.907	2.8428e-20
Os05t0146900-00	17.3926	19.1389	17.4893	3.9295	3.3438	4.2652	-2.02529	2.90527e-20	8.98563e-18	down	Os05g0146900	2.90527e-20
Os02t0825600-02	0	0.0656	0	4.6728	2.6612	4.0647	7.60964	2.96672e-20	9.05169e-18	up	Os02g0825600	2.96672e-20
Os12t0609050-01	0	0	0	32.1988	39.2744	35.5113	11.1964	3.80566e-20	1.14565e-17	up	Os12g0609050	3.80566e-20
Os11t0186050-00	42.8573	41.9159	68.5887	0	0	0	-11.3051	5.71787e-20	1.69866e-17	down	Os11g0186050	5.71787e-20
Os11t0107600-01	37.6586	52.313	45.7905	151	153.036	184.172	2.05446	5.94356e-20	1.74277e-17	up	Os11g0107600	5.94356e-20
Os11t0655300-01	6.4028	6.3525	9.5809	0.4484	0.5167	0.8306	-3.43411	1.22168e-19	3.53629e-17	down	Os11g0655300	1.22168e-19
Os07t0417766-01	0.0179	0.0375	0.0627	6.2515	1.988	5.4785	7.06984	1.25176e-19	3.5775e-17	up	Os07g0417766	1.25176e-19
novel.893	17.1862	13.8884	19.3939	0	0	0	-10.9846	2.01679e-19	5.68539e-17	down	novel.893	2.01679e-19
Os12t0441700-01	7.0231	7.7232	8.1986	0	0	0	-10.8876	2.03967e-19	5.68539e-17	down	Os12g0441700	2.03967e-19
Os08t0123833-00	15.362	18.7256	12.3703	0	0	0	-10.968	3.04123e-19	8.37376e-17	down	Os08g0123833	3.04123e-19
Os03t0251800-01	8.0523	6.9976	8.4291	0	0	0	-10.8095	4.5133e-19	1.22773e-16	down	Os03g0251800	4.5133e-19
Os01t0146101-01	0.2089	0	0.0813	12.8755	20.7888	12.608	7.51075	6.58477e-19	1.76989e-16	up	Os01g0146101	6.58477e-19
Os06t0597250-00	15.1476	16.5035	19.9794	0	0	0	-10.7925	6.73017e-19	1.78769e-16	down	Os06g0597250	6.73017e-19
novel.1055	0.1264	0.1983	0	16.2843	49.0904	14.2241	8.14981	7.53952e-19	1.97939e-16	up	novel.1055	7.53952e-19
Os07t0289600-01	0.0241	0	0	15.2849	19.7684	11.0432	10.9185	1.51767e-18	3.93862e-16	up	Os07g0289600	1.51767e-18
Os01t0149200-01	3.0294	2.9928	6.7693	0.0884	0.034	0.0187	-6.29674	1.79233e-18	4.59855e-16	down	Os01g0149200	1.79233e-18
Os01t0136600-01	0	0	0	21.6918	26.0167	22.5552	10.6928	1.99519e-18	5.06151e-16	up	Os01g0136600	1.99519e-18
Os12t0548700-01	0	0	0	29.6791	50.72	48.4981	10.9159	2.38942e-18	5.99425e-16	up	Os12g0548700	2.38942e-18
Os11t0686100-01	24.0705	21.9378	29.4108	0.0393	0	0	-10.587	2.61428e-18	6.48628e-16	down	Os11g0686100	2.61428e-18
Os11t0664800-00	4.2592	4.8741	2.0823	33.3539	24.9225	28.8974	3.15557	3.10668e-18	7.62421e-16	up	Os11g0664800	3.10668e-18
Os06t0543601-01	5.2605	2.928	5.5776	40.0926	40.324	26.977	3.17356	3.71111e-18	9.00961e-16	up	Os06g0543601	3.71111e-18
Os05t0550700-00	6.7872	8.1882	8.5042	0	0.1506	0.1107	-6.27015	6.12541e-18	1.47127e-15	down	Os05g0550700	6.12541e-18
novel.979	0	0	0	10.4219	8.189	11.9356	10.5019	7.98618e-18	1.89802e-15	up	novel.979	7.98618e-18
Os12t0131701-00	3.2809	4.1739	2.3463	15.5726	18.7597	20.7516	2.70056	8.50729e-18	2.00081e-15	up	Os12g0131701	8.50729e-18
novel.273	13.5192	11.507	11.4581	0	0	0	-10.3806	1.24419e-17	2.89602e-15	down	novel.273	1.24419e-17
novel.1020	14.6195	15.5492	17.0092	0	0	0	-10.3442	1.38993e-17	3.20222e-15	down	novel.1020	1.38993e-17
Os01t0932550-00	19.6644	17.0167	20.521	0	0	0	-10.3427	1.65637e-17	3.77752e-15	down	Os01g0932550	1.65637e-17
Os11t0671000-01	656.183	497.162	620.982	70.0993	96.7834	111.948	-2.45784	1.83756e-17	4.14885e-15	down	Os11g0671000	1.83756e-17
Os03t0246050-01	0	0	0	13.6637	27.3014	13.0251	10.9061	1.94845e-17	4.35566e-15	up	Os03g0246050	1.94845e-17
Os12t0632401-00	9.0989	7.6678	6.0851	0	0	0	-10.3766	2.80992e-17	6.2099e-15	down	Os12g0632401	2.80992e-17
Os11t0689800-01	11.3477	8.286	10.3114	0	0	0	-10.3327	2.83293e-17	6.2099e-15	down	Os11g0689800	2.83293e-17
Os06t0355800-01	13.8226	12.4744	13.0988	0	0	0.1989	-7.49657	2.96899e-17	6.44556e-15	down	Os06g0355800	2.96899e-17
Os11t0303600-01	0.2847	0.1985	0.1108	14.9127	4.3175	24.0287	6.34735	3.32435e-17	7.14831e-15	up	Os11g0303600	3.32435e-17
novel.718	0	0	0.0893	24.1176	40.4691	51.6242	10.5851	3.82696e-17	8.15142e-15	up	novel.718	3.82696e-17
Os06t0491300-01	11.0005	11.7925	10.8835	0	0	0	-10.189	4.02038e-17	8.48338e-15	down	Os06g0491300	4.02038e-17
Os12t0228500-01	33.3728	19.6803	14.2499	0	0	0	-10.6702	4.83196e-17	1.01015e-14	down	Os12g0228500	4.83196e-17
Os02t0825650-01	2.0532	2.4248	4.0978	19.8198	28.5145	21.6299	3.25405	6.16958e-17	1.27795e-14	up	Os02g0825650	6.16958e-17
Os07t0296000-02	0	0	0	3.5529	2.4055	3.9117	10.2833	6.56983e-17	1.34849e-14	up	Os07g0296000	6.56983e-17
Os12t0204200-01	13.0195	12.0456	13.9915	0	0	0	-10.1342	7.02477e-17	1.42888e-14	down	Os12g0204200	7.02477e-17
Os01t0247600-01	24.9083	23.1088	42.2288	0	0	0	-10.4369	7.19928e-17	1.4513e-14	down	Os01g0247600	7.19928e-17
Os07t0289400-01	0	0	0	12.4981	18.8436	10.0088	10.5129	8.03137e-17	1.60471e-14	up	Os07g0289400	8.03137e-17
Os07t0297400-01	0	0.0359	0	12.466	23.5624	13.1128	10.5113	8.3797e-17	1.65962e-14	up	Os07g0297400	8.3797e-17
Os01t0148400-01	5.5217	5.1765	5.2601	14.1438	12.0514	13.4438	1.51504	8.47574e-17	1.66373e-14	up	Os01g0148400	8.47574e-17
Os12t0130100-01	3.079	3.1231	5.9088	0.0539	0.0776	0.0856	-5.59422	8.5478e-17	1.66373e-14	down	Os12g0130100	8.5478e-17
Os06t0720700-01	0.4419	0.7925	0.8476	10.2125	4.8338	12.5487	3.92161	9.88761e-17	1.90805e-14	up	Os06g0720700	9.88761e-17
Os08t0421400-01	0	0	0	6.0302	3.5992	5.5484	10.2361	1.01613e-16	1.94426e-14	up	Os08g0421400	1.01613e-16
Os03t0188500-01	279.767	479.971	221.403	2150.51	1867.28	2840.7	3.00925	1.12551e-16	2.13544e-14	up	Os03g0188500	1.12551e-16
Os12t0146275-00	0	0	0	22.8052	54.2625	18.9774	10.9361	1.30823e-16	2.46144e-14	up	Os12g0146275	1.30823e-16
Os12t0235300-01	22.7386	21.5701	18.7373	0.0644	0.0618	0	-8.72413	1.70296e-16	3.17764e-14	down	Os12g0235300	1.70296e-16
novel.692	0	0	0	9.6999	5.4307	6.467	10.1939	1.97505e-16	3.65514e-14	up	novel.692	1.97505e-16
Os11t0605100-01	5.9704	3.5558	5.479	0	0	0	-10.2019	2.07007e-16	3.79983e-14	down	Os11g0605100	2.07007e-16
Os12t0235200-01	9.2201	10.4224	7.9857	0.2577	0.0825	0.2728	-5.31032	2.2496e-16	4.09103e-14	down	Os12g0235200	2.2496e-16
Os11t0579200-01	15.5113	14.534	14.1924	0	0	0	-9.96477	2.26494e-16	4.09103e-14	down	Os11g0579200	2.26494e-16
novel.1045	0	0	0	14.5712	6.3505	13.6289	10.3606	2.51585e-16	4.50817e-14	up	novel.1045	2.51585e-16
Os11t0513900-01	13.7482	4.3528	4.5962	0	0	0	-10.9117	2.55961e-16	4.55047e-14	down	Os11g0513900	2.55961e-16
Os06t0330100-01	0	0	0	3.1511	2.9239	3.5161	9.98956	2.61782e-16	4.61759e-14	up	Os06g0330100	2.61782e-16
Os11t0661800-01	8.7704	8.9633	7.1001	0	0	0	-9.96544	3.16516e-16	5.53976e-14	down	Os11g0661800	3.16516e-16
novel.1014	7.1346	8.8425	8.2893	0	0	0	-9.92143	3.75601e-16	6.52332e-14	down	novel.1014	3.75601e-16
Os11t0590400-00	9.1347	9.3729	6.9191	0	0	0	-9.94636	4.72553e-16	8.1445e-14	down	Os11g0590400	4.72553e-16
Os06t0361500-02	2.97	2.1994	1.9812	0	0	0	-10.0045	4.9286e-16	8.43015e-14	down	Os06g0361500	4.9286e-16
Os07t0552800-01	2.2545	2.4221	2.8927	0.0469	0.1578	0.0745	-4.52905	5.33952e-16	9.06434e-14	down	Os07g0552800	5.33952e-16
Os12t0204500-01	4.3385	4.7427	4.8822	0.4516	0.4337	0.4303	-3.20061	5.53784e-16	9.33084e-14	down	Os12g0204500	5.53784e-16
Os11t0578700-01	0.1283	0.0336	0	3.6323	3.9154	3.0212	6.17135	6.35162e-16	1.06227e-13	up	Os11g0578700	6.35162e-16
Os08t0196200-01	10.2978	8.5297	8.812	1.669	1.4477	1.3678	-2.41926	7.2818e-16	1.20889e-13	down	Os08g0196200	7.2818e-16
Os12t0245100-01	12.8972	11.9883	17.2919	0.0369	0	0	-9.84108	8.17584e-16	1.3474e-13	down	Os12g0245100	8.17584e-16
Os12t0439201-01	15.4115	18.5434	18.83	0	0	0	-9.8028	9.06857e-16	1.4837e-13	down	Os12g0439201	9.06857e-16
novel.560	0	0	0	4.6741	5.3224	4.0645	9.90158	9.53667e-16	1.54906e-13	up	novel.560	9.53667e-16
Os11t0688832-01	4.6607	4.7096	3.1413	0	0	0	-9.91073	9.96344e-16	1.60682e-13	down	Os11g0688832	9.96344e-16
Os01t0128300-01	30.0245	32.5205	27.6753	89.7191	64.74	78.3966	1.5663	1.10851e-15	1.763e-13	up	Os01g0128300	1.10851e-15
Os07t0542232-00	0	0	0	4.655	4.4704	6.6878	9.91449	1.10881e-15	1.763e-13	up	Os07g0542232	1.10881e-15
Os11t0569600-01	6.7893	4.8966	2.8292	0	0	0	-10.2103	1.13279e-15	1.78854e-13	down	Os11g0569600	1.13279e-15
Os06t0354600-01	33.726	28.8409	45.9805	0.0948	0	0	-9.84317	1.16455e-15	1.82592e-13	down	Os06g0354600	1.16455e-15
Os11t0685700-00	35.5025	18.3538	25.9928	0	0	0	-10.0427	1.19511e-15	1.86092e-13	down	Os11g0685700	1.19511e-15
novel.1041	0	0	0	6.3748	6.9966	4.0169	10.0249	1.33649e-15	2.0668e-13	up	novel.1041	1.33649e-15
Os07t0661450-00	26.0888	24.8581	34.9785	100.278	90.5702	112.159	2.02413	1.36032e-15	2.08933e-13	up	Os07g0661450	1.36032e-15
Os12t0150700-00	0.7727	0.951	1.1674	12.5521	52.9086	16.5126	5.08306	1.85512e-15	2.83006e-13	up	Os12g0150700	1.85512e-15
Os11t0547800-00	12.99	14.1875	11.7448	0	0	0	-9.69108	1.93628e-15	2.93405e-13	down	Os11g0547800	1.93628e-15
Os12t0250900-01	11.7926	11.1663	10.5695	0	0	0	-9.66466	2.10459e-15	3.16783e-13	down	Os12g0250900	2.10459e-15
novel.996	2.6719	2.8866	3.4941	0	0	0	-9.71057	2.14514e-15	3.20431e-13	down	novel.996	2.14514e-15
Os11t0685400-01	9.2662	7.3768	8.5675	0	0	0	-9.70073	2.15721e-15	3.20431e-13	down	Os11g0685400	2.15721e-15
Os11t0689100-01	4.8604	4.426	2.4605	0	0	0	-9.98148	2.22439e-15	3.2825e-13	down	Os11g0689100	2.22439e-15
Os11t0303701-00	0.6107	0.6388	0.2037	9.0717	6.0017	8.323	4.1815	2.39333e-15	3.50886e-13	up	Os11g0303701	2.39333e-15
Os11t0688200-01	4.39	4.8304	3.5052	0	0	0	-9.69902	2.72008e-15	3.96219e-13	down	Os11g0688200	2.72008e-15
novel.1066	0	0.0271	0	6.7773	11.1453	6.5397	9.90558	2.76152e-15	3.99677e-13	up	novel.1066	2.76152e-15
novel.1011	0.6616	0.8304	0.7723	9.7842	9.3964	10.3578	3.91398	3.04517e-15	4.37922e-13	up	novel.1011	3.04517e-15
Os07t0255300-01	0	0	0	13.0748	24.7079	12.8367	10.1073	3.15506e-15	4.50854e-13	up	Os07g0255300	3.15506e-15
Os11t0661900-01	8.6806	14.0785	6.6472	0	0	0	-9.96187	3.24036e-15	4.60131e-13	down	Os11g0661900	3.24036e-15
novel.651	8.5073	8.6531	9.9312	0	0	0	-9.60581	3.5032e-15	4.94345e-13	down	novel.651	3.5032e-15
Os11t0692000-01	2.4672	2.2357	2.9263	0	0	0	-9.61085	4.48545e-15	6.29022e-13	down	Os11g0692000	4.48545e-15
Os10t0360600-01	36.5521	36.1412	78.3306	0	0	0.1288	-9.95857	4.5845e-15	6.38656e-13	down	Os10g0360600	4.5845e-15
novel.714	0	0	0	7.1958	18.5637	10.6797	10.2183	4.61073e-15	6.38656e-13	up	novel.714	4.61073e-15
novel.199	0	0	0	8.8327	18.9847	11.3987	10.0659	4.83868e-15	6.66145e-13	up	novel.199	4.83868e-15
Os11t0513500-00	16.8519	15.9347	15.6713	0	0.3169	0	-6.98343	6.67653e-15	9.13592e-13	down	Os11g0513500	6.67653e-15
Os07t0684100-01	91.1188	85.0164	77.554	31.1492	26.7308	29.5265	-1.33458	7.53622e-15	1.02502e-12	down	Os07g0684100	7.53622e-15
Os08t0182400-01	53.1896	57.9048	76.6973	1.2113	4.8859	1.7098	-4.33806	8.05712e-15	1.0893e-12	down	Os08g0182400	8.05712e-15
Os01t0546800-01	79.9506	83.8415	86.012	187.211	152.27	158.559	1.19802	9.617e-15	1.29246e-12	up	Os01g0546800	9.617e-15
Os12t0254400-01	13.9036	13.1161	12.9447	0	0	0.0522	-9.3461	1.11643e-14	1.49153e-12	down	Os12g0254400	1.11643e-14
Os12t0425500-01	4.9586	5.058	5.7525	0	0	0	-9.4349	1.1764e-14	1.5624e-12	down	Os12g0425500	1.1764e-14
Os11t0615800-01	2.8331	3.3228	3.0568	15.2263	29.3407	17.2216	2.97558	1.45929e-14	1.92677e-12	up	Os11g0615800	1.45929e-14
Os11t0438400-01	6.3195	5.13	5.3024	0	0	0	-9.42826	1.50099e-14	1.97031e-12	down	Os11g0438400	1.50099e-14
Os01t0124600-01	0.2074	0.1085	0.2421	25.9955	12.0798	7.6091	6.55277	1.79034e-14	2.33654e-12	up	Os01g0124600	1.79034e-14
novel.1036	0.0474	0.0496	0	2.6032	7.6842	2.9589	7.29158	1.91091e-14	2.47958e-12	up	novel.1036	1.91091e-14
Os11t0695900-01	4.2602	3.7107	2.7865	0.1915	0.0552	0.3244	-4.06106	1.98335e-14	2.55886e-12	down	Os11g0695900	1.98335e-14
Os11t0576400-00	0.324	0.2118	0.1891	3.4625	2.4715	3.3188	3.85838	2.09233e-14	2.68413e-12	up	Os11g0576400	2.09233e-14
Os11t0516800-01	2.6088	2.8323	2.6071	0	0.1096	0	-5.92029	2.18516e-14	2.78738e-12	down	Os11g0516800	2.18516e-14
Os11t0686250-00	18.9395	14.5979	15.593	0	0	0	-9.38218	2.37567e-14	3.01337e-12	down	Os11g0686250	2.37567e-14
Os11t0685500-00	8.1356	4.4696	6.3049	0	0	0	-9.55009	2.656e-14	3.35012e-12	down	Os11g0685500	2.656e-14
Os12t0257450-01	26.7898	21.4294	38.6322	0	0	0	-9.54163	2.68104e-14	3.36292e-12	down	Os12g0257450	2.68104e-14
Os06t0473700-01	10.5931	10.9258	14.528	0	0	0	-9.361	3.30105e-14	4.11774e-12	down	Os06g0473700	3.30105e-14
Os04t0586500-01	155.94	206.692	234.122	673.585	937.893	729.481	2.19147	3.55121e-14	4.40545e-12	up	Os04g0586500	3.55121e-14
Os07t0691300-01	279.574	337.512	323.125	826.449	800.452	1154.46	1.76949	3.78859e-14	4.67425e-12	up	Os07g0691300	3.78859e-14
novel.1044	40.3949	22.0412	12.4789	0	0	0	-9.94931	4.00944e-14	4.91984e-12	down	novel.1044	4.00944e-14
Os12t0218800-01	14.5515	19.5254	23.7818	2.435	2.4498	2.7004	-2.7231	4.07624e-14	4.97477e-12	down	Os12g0218800	4.07624e-14
Os11t0459400-01	18.114	11.5847	16.6537	0	0	0	-9.38535	4.56627e-14	5.54287e-12	down	Os11g0459400	4.56627e-14
Os07t0109700-01	0.9779	1.1082	1.2368	7.5328	19.894	19.3379	4.04476	4.83522e-14	5.83795e-12	up	Os07g0109700	4.83522e-14
Os07t0296000-01	0.8331	0.8876	1.3507	8.235	3.92	6.6421	2.80435	5.44455e-14	6.53867e-12	up	Os07g0296000	5.44455e-14
Os07t0560100-00	0	0	0	18.355	32.5985	30.0781	9.52287	6.22813e-14	7.44014e-12	up	Os07g0560100	6.22813e-14
Os11t0605300-01	4.9689	3.7126	5.188	0	0	0	-9.24818	7.75623e-14	9.21686e-12	down	Os11g0605300	7.75623e-14
Os01t0521200-01	0	0	0	6.568	2.0911	4.9502	9.72306	8.60267e-14	1.01692e-11	up	Os01g0521200	8.60267e-14
Os06t0365700-01	16.0259	15.3268	16.1692	0	0	0	-9.13307	8.95892e-14	1.05351e-11	down	Os06g0365700	8.95892e-14
Os12t0431700-00	22.2382	14.8171	14.9479	60.6131	76.7825	98.2392	2.38793	9.07641e-14	1.0618e-11	up	Os12g0431700	9.07641e-14
Os11t0540800-00	7.5116	6.786	6.0357	0	0	0	-9.1401	1.09209e-13	1.27099e-11	down	Os11g0540800	1.09209e-13
Os11t0663100-00	5.1579	4.4896	7.6474	0	0	0	-9.27839	1.33624e-13	1.54715e-11	down	Os11g0663100	1.33624e-13
novel.1013	6.4969	12.3082	3.75	0	0	0	-9.71997	1.67041e-13	1.92421e-11	down	novel.1013	1.67041e-13
novel.953	0	0	0	6.2296	8.6665	3.8213	9.52245	1.68258e-13	1.92839e-11	up	novel.953	1.68258e-13
Os11t0605800-01	9.1944	12.0016	10.2747	0	0	0	-9.07972	1.73882e-13	1.98278e-11	down	Os11g0605800	1.73882e-13
novel.630	6.9446	5.3428	5.6487	0	0	0	-9.08222	1.9513e-13	2.21389e-11	down	novel.630	1.9513e-13
Os11t0579400-02	3.7815	3.3993	5.0351	0	0	0	-9.12662	2.07035e-13	2.33722e-11	down	Os11g0579400	2.07035e-13
Os11t0685200-01	3.2665	2.5454	2.8407	0	0	0	-9.06147	2.08606e-13	2.34324e-11	down	Os11g0685200	2.08606e-13
Os11t0549401-00	26.4046	28.0963	16.4749	1.315	1.2629	1.1137	-4.05797	2.23038e-13	2.49295e-11	down	Os11g0549401	2.23038e-13
Os12t0210500-00	37.2724	39.3608	37.8294	7.6117	9.4832	11.1069	-1.81111	2.48799e-13	2.7588e-11	down	Os12g0210500	2.48799e-13
Os12t0254601-01	4.4549	3.8063	4.9227	0	0	0	-9.03432	2.49267e-13	2.7588e-11	down	Os12g0254601	2.49267e-13
Os02t0825600-01	0	0	0.0609	6.7858	2.4909	7.6626	8.41353	3.10228e-13	3.41674e-11	up	Os02g0825600	3.10228e-13
Os05t0582600-01	53.1224	68.0784	63.792	179.489	124.578	159.962	1.52505	3.31158e-13	3.62955e-11	up	Os05g0582600	3.31158e-13
Os12t0117600-01	2.6561	3.0052	4.5877	17.7243	27.4271	15.8461	2.79966	3.97751e-13	4.33836e-11	up	Os12g0117600	3.97751e-13
novel.1046	8.9734	8.3346	12.5523	0	0	0	-9.02709	4.53788e-13	4.92578e-11	down	novel.1046	4.53788e-13
Os06t0476900-01	0	0	0	2.0632	3.3338	2.8082	9.15893	4.61392e-13	4.98436e-11	up	Os06g0476900	4.61392e-13
Os01t0158600-01	0	0	0	1.5658	1.3834	1.5912	8.93836	5.28809e-13	5.68546e-11	up	Os01g0158600	5.28809e-13
Os11t0562600-00	0	0	0.3299	5.4685	7.7601	7.7765	6.31265	5.87905e-13	6.29086e-11	up	Os11g0562600	5.87905e-13
Os07t0421000-01	0	0	0	3.8583	3.0591	2.9447	8.95286	6.00592e-13	6.39631e-11	up	Os07g0421000	6.00592e-13
novel.554	5.3408	4.8945	7.9451	0	0	0	-9.02198	6.41318e-13	6.79797e-11	down	novel.554	6.41318e-13
Os10t0137700-01	3.7771	4.4448	3.3069	0	0.0873	0.1444	-5.44475	6.73523e-13	7.10598e-11	down	Os10g0137700	6.73523e-13
Os07t0676800-01	0	0	0	2.4092	3.9216	3.5015	9.10091	7.15251e-13	7.51114e-11	up	Os07g0676800	7.15251e-13
Os04t0414500-01	17.1295	31.2912	13.5586	103.398	113.299	118.352	2.64639	7.4429e-13	7.7799e-11	up	Os04g0414500	7.4429e-13
novel.567	0.122	0	0	15.5045	23.6884	19.2484	8.92333	7.69046e-13	8.00163e-11	up	novel.567	7.69046e-13
Os01t0145600-01	0.1985	0.1384	0	4.2042	8.3686	5.6644	5.93326	8.02604e-13	8.31247e-11	up	Os01g0145600	8.02604e-13
Os08t0141000-00	0	0.0459	0	6.291	9.5983	5.9079	8.97808	8.51824e-13	8.78196e-11	up	Os08g0141000	8.51824e-13
Os01t0598600-01	10.4086	12.0543	7.6534	1.7961	1.4999	2.1494	-2.26771	8.56344e-13	8.78842e-11	down	Os01g0598600	8.56344e-13
Os12t0131400-01	69.7025	63.9717	60.0209	23.8895	22.0758	20.4006	-1.33942	8.6617e-13	8.83486e-11	down	Os12g0131400	8.6617e-13
Os02t0678300-01	0.9744	1.5608	1.4575	14.8825	12.5355	5.6986	3.26355	8.68695e-13	8.83486e-11	up	Os02g0678300	8.68695e-13
novel.43	0	0	0	5.8274	4.8696	4.9673	8.86679	9.26967e-13	9.38523e-11	up	novel.43	9.26967e-13
novel.1040	5.4469	4.0164	2.606	0	0	0	-9.10197	9.42508e-13	9.49998e-11	down	novel.1040	9.42508e-13
Os01t0262401-00	0	0	0	7.7126	15.5545	9.9338	9.21149	1.02163e-12	1.02517e-10	up	Os01g0262401	1.02163e-12
Os07t0294300-01	0	0	0	10.2263	30.1355	10.0843	9.70835	1.03176e-12	1.03076e-10	up	Os07g0294300	1.03176e-12
Os07t0434100-01	0	0	0	1.541	1.0303	1.7346	8.95109	1.05105e-12	1.0454e-10	up	Os07g0434100	1.05105e-12
Os06t0597600-01	20.6813	20.7016	15.7335	4.5195	2.1487	3.4581	-2.30744	1.26317e-12	1.25087e-10	down	Os06g0597600	1.26317e-12
novel.454	0	0.0395	0	2.2445	2.9926	2.3069	7.77007	1.29456e-12	1.27635e-10	up	novel.454	1.29456e-12
Os12t0256600-01	5.0299	4.3127	4.0428	0	0	0	-8.77973	1.3403e-12	1.31571e-10	down	Os12g0256600	1.3403e-12
Os01t0278050-00	0	0	0	5.3941	12.1888	10.077	9.22765	1.35211e-12	1.32155e-10	up	Os01g0278050	1.35211e-12
Os02t0163300-01	22.5728	8.6905	15.3713	0.815	1.2175	1.0545	-3.70649	1.42027e-12	1.37732e-10	down	Os02g0163300	1.42027e-12
Os10t0141200-00	0	0	0	1.9993	4.1144	2.1837	9.23218	1.42136e-12	1.37732e-10	up	Os10g0141200	1.42136e-12
Os12t0249100-00	6.2147	10.7949	5.2581	0	0	0	-9.04267	1.49302e-12	1.44057e-10	down	Os12g0249100	1.49302e-12
Os11t0685600-00	11.0188	4.3555	6.4612	0	0	0	-9.18862	1.54985e-12	1.48904e-10	down	Os11g0685600	1.54985e-12
Os06t0356800-01	3.3933	5.1271	7.0423	21.4702	24.8027	25.0347	2.41176	1.57761e-12	1.50929e-10	up	Os06g0356800	1.57761e-12
Os11t0616900-01	1.4918	1.4099	1.2374	0	0	0	-8.74162	1.59387e-12	1.51841e-10	down	Os11g0616900	1.59387e-12
Os11t0106200-01	0.1278	0.1188	0.1657	1.4598	0.8821	1.0418	3.23878	1.63678e-12	1.55274e-10	up	Os11g0106200	1.63678e-12
Os03t0757900-01	32.0913	36.0328	37.784	95.2229	65.4801	88.9436	1.43436	1.66504e-12	1.57294e-10	up	Os03g0757900	1.66504e-12
novel.975	0	0	0	2.971	3.5345	2.5349	8.85656	1.98513e-12	1.86751e-10	up	novel.975	1.98513e-12
Os11t0699532-00	1.5308	1.2963	1.2765	9.6858	16.177	43.2433	4.2764	2.01203e-12	1.88497e-10	up	Os11g0699532	2.01203e-12
Os10t0320001-00	0	0	0	10.7731	3.937	10.0926	9.17463	2.13649e-12	1.99329e-10	up	Os10g0320001	2.13649e-12
Os09t0344650-01	0.2738	0	0.9588	19.6121	42.5299	23.4408	6.40897	2.23309e-12	2.07484e-10	up	Os09g0344650	2.23309e-12
Os10t0137100-01	10.864	6.3576	8.1593	0	0	0	-8.82247	2.70028e-12	2.49865e-10	down	Os10g0137100	2.70028e-12
Os08t0226666-00	0	0	0	6.8642	16.6424	7.2667	9.30337	2.76404e-12	2.5472e-10	up	Os08g0226666	2.76404e-12
Os02t0163400-01	19.9024	17.1935	14.6799	0.3432	0.879	1.9378	-3.83646	2.86701e-12	2.63136e-10	down	Os02g0163400	2.86701e-12
Os12t0244000-01	4.3646	3.0337	2.38	0	0	0	-8.85034	2.99302e-12	2.73588e-10	down	Os12g0244000	2.99302e-12
Os07t0242050-01	0	0	0	6.8889	15.358	8.0741	9.14897	3.32027e-12	3.02279e-10	up	Os07g0242050	3.32027e-12
Os01t0128100-01	0.0562	0	0.2189	4.0505	2.0386	3.5772	5.35639	3.43791e-12	3.11731e-10	up	Os01g0128100	3.43791e-12
Os12t0212400-01	3.4745	2.5867	3.3617	0	0	0	-8.67038	3.51441e-12	3.17394e-10	down	Os12g0212400	3.51441e-12
Os12t0272500-01	2.3652	2.5539	2.3751	0	0	0	-8.59918	3.59365e-12	3.23257e-10	down	Os12g0272500	3.59365e-12
novel.4	0	0	0	4.5249	5.0835	7.592	8.82997	3.67754e-12	3.2949e-10	up	novel.4	3.67754e-12
novel.987	0.538	0.8843	0.4486	8.1696	4.5198	5.8284	3.49432	3.82784e-12	3.41601e-10	up	novel.987	3.82784e-12
novel.403	0.2309	0.2416	0.337	5.1365	4.6126	2.6835	4.16057	3.95859e-12	3.51878e-10	up	novel.403	3.95859e-12
novel.195	12.5882	9.742	9.0202	27.9063	27.8221	32.0459	1.68895	4.03044e-12	3.5686e-10	up	novel.195	4.03044e-12
novel.556	0	0	0	4.5887	5.5538	2.9945	8.89549	4.09284e-12	3.6097e-10	up	novel.556	4.09284e-12
Os10t0175500-01	0	0	0	5.3771	9.1176	4.4472	9.01477	4.26603e-12	3.7478e-10	up	Os10g0175500	4.26603e-12
Os11t0566800-01	7.3898	7.8173	2.5831	0	0	0	-9.17142	4.66269e-12	4.08039e-10	down	Os11g0566800	4.66269e-12
Os11t0516400-01	19.623	12.3158	15.1662	0	0.6007	0	-6.01845	4.80773e-12	4.19108e-10	down	Os11g0516400	4.80773e-12
Os07t0537701-01	0	0	0	3.1096	4.0371	3.4139	8.70389	4.95681e-12	4.30441e-10	up	Os07g0537701	4.95681e-12
Os11t0532200-01	5.4446	4.1319	7.976	0	0	0	-8.7964	4.99014e-12	4.31676e-10	down	Os11g0532200	4.99014e-12
novel.1015	2.7872	2.1275	2.2864	0	0	0	-8.60108	5.14656e-12	4.43508e-10	down	novel.1015	5.14656e-12
Os08t0184800-02	3.1596	2.0589	2.4489	0	0	0	-8.64771	5.86304e-12	5.0333e-10	down	Os08g0184800	5.86304e-12
Os12t0148500-01	8.2129	10.7109	11.2062	0	0	0	-8.57546	6.25737e-12	5.35148e-10	down	Os12g0148500	6.25737e-12
Os11t0575600-01	3.2183	4.4404	1.1524	0	0	0	-9.2363	6.9087e-12	5.88621e-10	down	Os11g0575600	6.9087e-12
Os12t0221600-01	7.1328	8.1223	12.4373	0	0	0	-8.69409	6.97412e-12	5.91961e-10	down	Os12g0221600	6.97412e-12
Os11t0515700-00	0	0	0	6.2341	2.8969	4.1159	8.78439	7.32067e-12	6.19049e-10	up	Os11g0515700	7.32067e-12
Os06t0536100-00	19.766	20.9109	19.7311	7.1367	5.6077	6.7996	-1.42705	8.13904e-12	6.85684e-10	down	Os06g0536100	8.13904e-12
Os11t0531300-01	26.684	25.1793	26.0792	125.889	68.6032	72.0674	1.9652	1.02448e-11	8.59663e-10	up	Os11g0531300	1.02448e-11
Os08t0119500-01	11.5085	18.7822	11.6059	45.5992	65.5202	60.359	2.252	1.02803e-11	8.59663e-10	up	Os08g0119500	1.02803e-11
Os06t0312900-01	7.9149	10.2213	7.7567	0	0	0	-8.48446	1.09786e-11	9.14664e-10	down	Os06g0312900	1.09786e-11
Os11t0691800-01	1.4458	1.2546	1.5536	0	0	0	-8.45193	1.18025e-11	9.79693e-10	down	Os11g0691800	1.18025e-11
Os03t0656500-01	33.2748	41.7732	33.5432	79.0773	79.8334	99.3265	1.45681	1.22614e-11	1.01406e-09	up	Os03g0656500	1.22614e-11
Os01t0165200-01	0.1563	0.4673	0.2607	2.1935	2.0569	2.5406	3.14972	1.36313e-11	1.12324e-09	up	Os01g0165200	1.36313e-11
Os01t0582600-01	397.581	499.709	450.591	900.377	991.891	1008.9	1.31694	1.49416e-11	1.22673e-09	up	Os01g0582600	1.49416e-11
Os11t0513000-01	3.6138	2.3588	2.1599	0.167	0.1604	0.0354	-4.26457	1.54105e-11	1.26065e-09	down	Os11g0513000	1.54105e-11
novel.1043	8.6904	7.2805	6.6885	0.3999	0	0.5174	-4.46492	1.5505e-11	1.2638e-09	down	novel.1043	1.5505e-11
Os05t0507400-01	0	0	0	4.9581	6.8778	6.4152	8.55723	1.58038e-11	1.28352e-09	up	Os05g0507400	1.58038e-11
Os12t0278900-01	2.7505	2.9131	2.7693	0	0	0	-8.37356	1.62645e-11	1.3162e-09	down	Os12g0278900	1.62645e-11
Os03t0651700-01	0	0	0	4.8515	4.8481	2.4986	8.72274	1.71272e-11	1.38107e-09	up	Os03g0651700	1.71272e-11
novel.662	0	0	0	8.8003	23.8754	14.6731	8.95473	1.91086e-11	1.53535e-09	up	novel.662	1.91086e-11
Os07t0446900-00	0	0	0	56.2989	15.613	14.0234	9.30089	1.99912e-11	1.60057e-09	up	Os07g0446900	1.99912e-11
Os12t0267064-01	3.9946	3.3592	3.9775	0.2715	0.2607	0	-4.17985	2.11201e-11	1.68498e-09	down	Os12g0267064	2.11201e-11
Os03t0654800-01	0	0	0	5.7304	15.69	6.5826	9.05474	2.19674e-11	1.74641e-09	up	Os03g0654800	2.19674e-11
Os03t0440200-00	0.1121	0.1408	0.2618	1.477	1.3189	1.7831	3.37603	2.3385e-11	1.85259e-09	up	Os03g0440200	2.3385e-11
novel.1105	0	0	0	3.1658	2.3647	2.1811	8.43333	2.72671e-11	2.15257e-09	up	novel.1105	2.72671e-11
Os06t0329350-01	11.5655	8.0229	10.3747	0	0	0	-8.38036	2.76186e-11	2.17273e-09	down	Os06g0329350	2.76186e-11
novel.8	0	0	0	3.1292	3.4527	3.3126	8.39553	2.78443e-11	2.18288e-09	up	novel.8	2.78443e-11
novel.1073	8.1245	6.6926	11.1441	0	0	0	-8.43278	2.96786e-11	2.31863e-09	down	novel.1073	2.96786e-11
Os12t0180600-00	0.03	0.0313	0	2.9423	2.2605	2.9682	7.20083	3.332e-11	2.59413e-09	up	Os12g0180600	3.332e-11
Os11t0668650-01	7.8152	7.3614	3.5888	0.6847	0.2466	0.5436	-3.48597	3.4045e-11	2.63521e-09	down	Os11g0668650	3.4045e-11
Os08t0419100-01	0	0	0	2.7483	3.0793	5.1954	8.57032	3.40811e-11	2.63521e-09	up	Os08g0419100	3.40811e-11
Os02t0158800-01	7.6716	7.5893	7.22	15.2882	13.4614	15.4207	1.17733	3.51181e-11	2.70613e-09	up	Os02g0158800	3.51181e-11
Os02t0436400-01	22.228	21.8336	21.36	6.6816	7.4694	7.5706	-1.38161	3.82477e-11	2.93727e-09	down	Os02g0436400	3.82477e-11
Os11t0640300-01	0	0	0	0.661	1.0092	0.9689	8.46948	3.96351e-11	3.0335e-09	up	Os11g0640300	3.96351e-11
novel.1012	2.0709	2.8764	5.6276	0	0	0	-8.71565	4.14563e-11	3.16216e-09	down	novel.1012	4.14563e-11
Os04t0394500-01	39.3868	41.2	44.6091	18.0081	13.3877	15.4304	-1.21866	4.35824e-11	3.31314e-09	down	Os04g0394500	4.35824e-11
Os02t0825500-01	0	0	0	2.6334	1.2645	1.6874	8.49155	4.62232e-11	3.50211e-09	up	Os02g0825500	4.62232e-11
Os07t0510800-02	0.8588	0.735	0.3645	13.4399	7.7096	4.6789	3.90369	4.69175e-11	3.54282e-09	up	Os07g0510800	4.69175e-11
Os01t0530650-01	4.2016	3.8676	4.5124	12.4275	15.478	13.8755	1.94581	4.92408e-11	3.70586e-09	up	Os01g0530650	4.92408e-11
Os08t0195650-00	6.0093	5.2145	4.3047	0	0	0	-8.26649	5.13471e-11	3.84121e-09	down	Os08g0195650	5.13471e-11
Os11t0579600-01	5.1461	5.2389	6.5438	0	0.051	0.0562	-7.1007	5.13795e-11	3.84121e-09	down	Os11g0579600	5.13795e-11
novel.95	0	0	0	2.9752	11.123	9.5614	9.00248	6.29563e-11	4.69118e-09	up	novel.95	6.29563e-11
novel.562	1.9922	1.9807	1.0362	0	0	0	-8.42558	6.34091e-11	4.70938e-09	down	novel.562	6.34091e-11
Os11t0554200-01	5.2421	3.0303	3.0597	0	0	0	-8.38452	6.7363e-11	4.98663e-09	down	Os11g0554200	6.7363e-11
novel.957	0	0	0	4.0747	2.6338	4.5624	8.33231	7.47125e-11	5.51261e-09	up	novel.957	7.47125e-11
Os11t0692400-01	11.2042	5.4168	7.1442	0	0	0	-8.41931	7.92287e-11	5.8268e-09	down	Os11g0692400	7.92287e-11
Os12t0548401-01	4.3357	6.3739	9.0283	27.0779	66.3114	53.7475	3.13164	8.52e-11	6.2456e-09	up	Os12g0548401	8.52e-11
novel.1074	0	0	0	9.6458	8.4017	12.1111	8.24197	9.45738e-11	6.90967e-09	up	novel.1074	9.45738e-11
Os12t0209800-01	32.5673	38.2522	48.9176	0.6421	3.3917	3.3308	-3.78999	9.4871e-11	6.90967e-09	down	Os12g0209800	9.4871e-11
Os11t0670900-01	4.3754	4.8629	4.6289	0	0	0	-8.09909	1.02371e-10	7.43191e-09	down	Os11g0670900	1.02371e-10
novel.803	0.0435	0.0911	0	3.9224	3.284	2.023	6.26425	1.05494e-10	7.63409e-09	up	novel.803	1.05494e-10
novel.1039	4.2238	4.4183	6.5474	0	0	0	-8.21078	1.09509e-10	7.89935e-09	down	novel.1039	1.09509e-10
Os04t0121900-01	0	0	0	0.9862	1.9515	1.6134	8.44478	1.12917e-10	8.11921e-09	up	Os04g0121900	1.12917e-10
Os11t0618700-01	14.7863	30.55	20.2848	1.1075	0.4526	2.5445	-3.81335	1.15741e-10	8.29589e-09	down	Os11g0618700	1.15741e-10
novel.565	0	0	0	4.2389	8.5356	7.9615	8.43703	1.38102e-10	9.8673e-09	up	novel.565	1.38102e-10
Os12t0264500-02	3.1055	4.5539	2.9476	0.0335	0	0	-7.98594	1.55294e-10	1.10606e-08	down	Os12g0264500	1.55294e-10
novel.315	0	0	0	1.3846	4.11	2.0876	8.70741	1.58058e-10	1.12221e-08	up	novel.315	1.58058e-10
Os12t0632600-00	24.0109	24.8816	38.4427	6.417	4.9176	7.4108	-2.02094	1.63654e-10	1.1583e-08	down	Os12g0632600	1.63654e-10
Os11t0693750-00	1.5094	1.993	1.4443	0	0	0	-8.07797	1.71605e-10	1.21078e-08	down	Os11g0693750	1.71605e-10
Os07t0485600-01	16.7782	14.9181	19.4084	42.2076	35.2032	36.7531	1.36325	1.9961e-10	1.40399e-08	up	Os07g0485600	1.9961e-10
Os09t0380600-01	0.9192	1.164	0.5648	4.1923	6.2808	5.2666	2.78324	2.1006e-10	1.47131e-08	up	Os09g0380600	2.1006e-10
Os01t0864500-01	121.037	223.401	122.25	521.967	599.235	574.556	2.07589	2.10484e-10	1.47131e-08	up	Os01g0864500	2.10484e-10
novel.1049	4.8403	4.2465	7.8376	0	0	0	-8.19424	2.15383e-10	1.5009e-08	down	novel.1049	2.15383e-10
Os06t0541600-00	3.8939	3.6659	3.0521	0	0	0	-8.0125	2.21791e-10	1.5408e-08	down	Os06g0541600	2.21791e-10
Os12t0255200-01	2.2736	2.0336	1.8848	0	0	0	-7.99074	2.34442e-10	1.62369e-08	down	Os12g0255200	2.34442e-10
Os11t0517800-00	4.5273	4.0025	4.2963	0.7762	1.0371	0.7145	-2.12684	2.58365e-10	1.78391e-08	down	Os11g0517800	2.58365e-10
Os06t0324000-01	4.4193	2.2399	3.0848	0	0	0	-8.17984	2.72818e-10	1.87795e-08	down	Os06g0324000	2.72818e-10
Os02t0781300-00	6.1459	11.1115	6.1117	31.0338	65.8372	42.1336	2.80487	2.73675e-10	1.87813e-08	up	Os02g0781300	2.73675e-10
Os10t0135833-00	0	0	0	2.3252	0.8492	1.6295	8.34849	2.85729e-10	1.95491e-08	up	Os10g0135833	2.85729e-10
Os11t0617800-01	5.477	5.013	3.8185	0	0	0	-7.99269	3.21615e-10	2.19379e-08	down	Os11g0617800	3.21615e-10
Os08t0173300-01	21.3356	33.6561	16.898	100.348	114.411	77.03	2.23739	3.93572e-10	2.67653e-08	up	Os08g0173300	3.93572e-10
novel.999	0	0	0	15.1585	6.8668	19.9833	8.35362	3.98661e-10	2.70299e-08	up	novel.999	3.98661e-10
Os07t0418150-01	0	0	0	2.006	2.4081	2.9863	8.06197	4.05964e-10	2.74427e-08	up	Os07g0418150	4.05964e-10
Os06t0172800-00	55.3469	49.5507	46.3109	21.0029	19.9805	19.6446	-1.11259	4.29913e-10	2.89749e-08	down	Os06g0172800	4.29913e-10
novel.486	3.9522	3.6007	3.4975	0	0	0	-7.87398	4.64348e-10	3.11572e-08	down	novel.486	4.64348e-10
Os06t0508800-01	8.4726	9.8237	6.7924	0	0	0.3746	-5.92847	4.65054e-10	3.11572e-08	down	Os06g0508800	4.65054e-10
novel.1065	13.56	8.4697	10.2494	1.8034	1.2989	0.9546	-2.78873	4.71365e-10	3.14866e-08	down	novel.1065	4.71365e-10
Os10t0390900-00	0.1204	0.3148	0	3.6164	2.6048	5.8899	4.96351	5.05011e-10	3.36346e-08	up	Os10g0390900	5.05011e-10
novel.1001	0.0878	0.2297	0.1538	8.0666	3.2644	1.6649	4.97634	5.0768e-10	3.3713e-08	up	novel.1001	5.0768e-10
Os07t0249800-01	5.2026	7.1391	4.9632	0	0.0621	0	-7.74574	5.13367e-10	3.39906e-08	down	Os07g0249800	5.13367e-10
Os08t0406700-01	0	0	0	2.8561	9.143	3.9306	8.60041	5.24479e-10	3.45565e-08	up	Os08g0406700	5.24479e-10
Os12t0267200-01	1.5448	1.2447	1.2672	0.0724	0.1158	0.1277	-3.47807	5.24975e-10	3.45565e-08	down	Os12g0267200	5.24975e-10
Os11t0666300-00	2.2864	2.4688	1.7651	0	0	0	-7.9024	5.2751e-10	3.46225e-08	down	Os11g0666300	5.2751e-10
Os12t0272800-01	1.4435	2.4636	2.4167	0.3292	0.1264	0.1626	-3.15956	5.37927e-10	3.52038e-08	down	Os12g0272800	5.37927e-10
Os04t0419900-01	8.8127	14.5208	25.4072	1.1821	2.0383	0.7395	-3.38799	6.36918e-10	4.15616e-08	down	Os04g0419900	6.36918e-10
novel.314	2.9287	2.6745	2.2792	0	0	0	-7.84268	6.62108e-10	4.30809e-08	down	novel.314	6.62108e-10
Os07t0418700-01	48.0524	33.3003	94.0868	349.332	289.618	721.991	3.15125	7.19366e-10	4.6672e-08	up	Os07g0418700	7.19366e-10
Os01t0281100-01	7.2372	7.4574	4.1612	1.0816	0.9988	0.6606	-2.57282	7.40643e-10	4.79147e-08	down	Os01g0281100	7.40643e-10
Os11t0615300-00	3.8635	4.3464	3.7443	0	0	0	-7.79275	7.80995e-10	5.03809e-08	down	Os11g0615300	7.80995e-10
novel.970	0	0	0	5.3342	9.5714	4.0123	8.27548	7.86872e-10	5.06154e-08	up	novel.970	7.86872e-10
Os12t0550800-01	4.6892	4.2816	0.3711	0	0	0	-9.31403	8.65167e-10	5.54936e-08	down	Os12g0550800	8.65167e-10
Os12t0222800-00	1.2795	1.1737	0.9881	0.0682	0.0437	0.0241	-4.44936	9.5535e-10	6.11045e-08	down	Os12g0222800	9.5535e-10
Os01t0130200-00	35.4296	44.8288	59.4204	143.542	294.586	203.239	2.42914	1.01311e-09	6.46161e-08	up	Os01g0130200	1.01311e-09
Os01t0519700-00	4.1861	4.1262	6.4843	24.369	15.4531	15.5574	2.10435	1.119e-09	7.11685e-08	up	Os01g0519700	1.119e-09
Os06t0721800-01	0.1591	0.1664	0.0928	6.2486	2.7357	3.4047	5.05999	1.19323e-09	7.56157e-08	up	Os06g0721800	1.19323e-09
Os10t0418300-01	221.006	217.301	284.582	487.514	494.85	578.991	1.31774	1.19562e-09	7.56157e-08	up	Os10g0418300	1.19562e-09
Os05t0122800-01	10.1671	8.1579	8.6752	2.5947	2.5372	2.0976	-1.69329	1.2444e-09	7.84804e-08	down	Os05g0122800	1.2444e-09
Os11t0591300-00	29.6236	16.3249	12.5579	3.6722	2.3059	2.2428	-2.63812	1.24835e-09	7.85104e-08	down	Os11g0591300	1.24835e-09
Os08t0557700-01	24.2757	26.267	21.0865	8.0224	7.2409	9.1312	-1.35131	1.38095e-09	8.66086e-08	down	Os08g0557700	1.38095e-09
Os09t0341500-01	4.4035	11.6327	2.0475	55.9229	52.4224	122.739	3.87937	1.49114e-09	9.32604e-08	up	Os09g0341500	1.49114e-09
Os09t0106700-01	50.2702	56.2286	48.8888	102.185	104.161	142.584	1.37284	1.508e-09	9.40543e-08	up	Os09g0106700	1.508e-09
Os12t0630750-00	3.7328	3.7813	2.8439	0.0454	0	0.0481	-6.62328	1.53304e-09	9.53526e-08	down	Os12g0630750	1.53304e-09
Os03t0275500-01	57.8113	69.2013	67.0499	115.289	103.04	122.69	1.01786	1.53907e-09	9.54644e-08	up	Os03g0275500	1.53907e-09
novel.160	8.827	10.3944	6.1703	1.4046	1.1143	1.8749	-2.33443	1.55053e-09	9.58165e-08	down	novel.160	1.55053e-09
Os11t0606300-01	2.9325	2.8971	2.4724	0	0	0	-7.69262	1.55323e-09	9.58165e-08	down	Os11g0606300	1.55323e-09
Os11t0541600-00	4.9608	4.6495	2.4554	0	0.044	0	-7.72371	1.58642e-09	9.75971e-08	down	Os11g0541600	1.58642e-09
Os12t0631600-01	27.7309	41.5573	26.5928	80.0829	113.981	135.08	1.99499	1.74719e-09	1.07161e-07	up	Os12g0631600	1.74719e-09
Os11t0630300-01	0	0	0.0231	2.9088	1.1438	1.0184	7.98255	1.75137e-09	1.07161e-07	up	Os11g0630300	1.75137e-09
Os07t0460900-01	2.0279	2.7498	3.3318	8.6779	9.2507	10.0135	1.99948	1.79413e-09	1.0948e-07	up	Os07g0460900	1.79413e-09
Os12t0281966-00	0	0	0	4.3559	9.8089	4.6112	8.17098	1.80755e-09	1.10002e-07	up	Os12g0281966	1.80755e-09
Os11t0639400-01	0	0	0	1.8064	13.6043	4.6297	8.95059	2.07595e-09	1.25997e-07	up	Os11g0639400	2.07595e-09
Os08t0124100-01	0	0	0	2.3995	0.6995	4.0824	8.5369	2.0837e-09	1.26128e-07	up	Os08g0124100	2.0837e-09
Os11t0427401-01	0.5585	0.4769	0.7186	0	0	0	-7.70032	2.21891e-09	1.33596e-07	down	Os11g0427401	2.21891e-09
Os12t0231000-01	0	0	0	1.0537	3.2382	0.733	8.60423	2.48801e-09	1.494e-07	up	Os12g0231000	2.48801e-09
Os06t0359400-01	21.9788	22.7552	21.1039	4.2468	5.7431	6.9731	-1.74687	2.56976e-09	1.53899e-07	down	Os06g0359400	2.56976e-09
Os08t0206400-01	11.57	13.482	13.8318	4.549	4.3068	3.1802	-1.48184	2.7826e-09	1.66205e-07	down	Os08g0206400	2.7826e-09
Os10t0137300-00	1.6803	1.1299	0.1401	54.3593	4.7943	121.698	6.09641	2.88259e-09	1.71723e-07	up	Os10g0137300	2.88259e-09
Os08t0281600-00	2.5671	7.3434	8.868	0.4237	0.4069	0.1922	-3.97748	3.09514e-09	1.839e-07	down	Os08g0281600	3.09514e-09
Os05t0438500-01	6.4989	5.2941	4.0283	21.729	12.444	21.5256	2.00373	3.22521e-09	1.91125e-07	up	Os05g0438500	3.22521e-09
Os04t0424200-00	0.2789	0.3366	0.3757	3.421	2.4045	1.2334	3.03842	3.2381e-09	1.91387e-07	up	Os04g0424200	3.2381e-09
Os06t0539801-00	5.392	4.3071	4.2345	0	0	0	-7.58848	3.44762e-09	2.03239e-07	down	Os06g0539801	3.44762e-09
Os11t0239500-01	35.9486	32.7675	39.2922	64.1495	64.4351	70.077	1.08606	3.51426e-09	2.06627e-07	up	Os11g0239500	3.51426e-09
Os12t0209901-01	10.249	13.7903	11.7658	2.1128	1.8403	3.5891	-2.04852	3.55034e-09	2.08207e-07	down	Os12g0209901	3.55034e-09
Os07t0492966-00	0.3105	0.1444	0.3222	1.7938	4.4407	2.4053	3.71163	3.58708e-09	2.09816e-07	up	Os07g0492966	3.58708e-09
Os06t0350200-01	2.4008	2.1127	1.3346	0	0	0	-7.69991	3.62711e-09	2.1161e-07	down	Os06g0350200	3.62711e-09
Os11t0671100-01	19.0887	12.95	29.9538	2.5571	3.5301	1.8611	-2.74226	3.68215e-09	2.14267e-07	down	Os11g0671100	3.68215e-09
Os07t0561800-01	123.446	173.303	125.174	43.934	20.1963	32.182	-1.94299	3.71984e-09	2.15904e-07	down	Os07g0561800	3.71984e-09
Os02t0791500-02	3.1468	3.8593	1.7101	12.3494	9.4517	14.2015	2.24124	3.88539e-09	2.24934e-07	up	Os02g0791500	3.88539e-09
novel.616	0	0	0	2.4988	1.2704	1.2448	7.8387	3.98464e-09	2.3009e-07	up	novel.616	3.98464e-09
Os12t0220800-01	2.4069	3.3775	2.4671	0	0	0	-7.56933	4.45032e-09	2.56325e-07	down	Os12g0220800	4.45032e-09
Os11t0673900-00	1.6622	0.5961	0.9702	6.5295	5.5593	4.6179	2.56977	4.76064e-09	2.735e-07	up	Os11g0673900	4.76064e-09
Os12t0550600-01	3.7738	0.9587	2.0139	17.6901	11.9041	16.2873	2.95382	4.98634e-09	2.85516e-07	up	Os12g0550600	4.98634e-09
Os06t0726300-01	9.9659	9.5686	9.442	19.8585	23.3983	19.9038	1.33666	4.99507e-09	2.85516e-07	up	Os06g0726300	4.99507e-09
Os06t0529800-01	19.5792	22.9619	19.715	4.9498	7.1107	5.5864	-1.60012	5.14149e-09	2.93143e-07	down	Os06g0529800	5.14149e-09
Os11t0493700-00	1.5421	1.2165	1.5051	0.0876	0.0842	0	-4.398	5.17193e-09	2.94135e-07	down	Os11g0493700	5.17193e-09
Os07t0432201-01	0	0	0	27.6978	1.8504	4.3345	9.25538	5.54667e-09	3.14655e-07	up	Os07g0432201	5.54667e-09
Os10t0541800-01	1.2361	1.1314	1.9841	6.5161	5.9149	5.9532	2.29382	5.69839e-09	3.22451e-07	up	Os10g0541800	5.69839e-09
Os02t0212900-00	2.9674	4.2034	3.4641	12.0714	23.9402	13.384	2.44759	5.73406e-09	3.23659e-07	up	Os02g0212900	5.73406e-09
Os11t0590700-01	23.191	17.7931	13.4196	2.2522	3.8821	1.5691	-2.59134	5.85318e-09	3.29559e-07	down	Os11g0590700	5.85318e-09
novel.659	2.4423	2.6736	2.3206	0	0	0	-7.46815	6.00435e-09	3.3723e-07	down	novel.659	6.00435e-09
Os11t0673600-00	2.3604	3.055	3.7362	0	0.0888	0.2936	-4.39652	6.07925e-09	3.40589e-07	down	Os11g0673600	6.07925e-09
Os08t0165300-01	3.8425	2.5971	2.1393	0	0	0	-7.62047	6.14526e-09	3.43435e-07	down	Os08g0165300	6.14526e-09
Os11t0594600-00	0	0	0	1.0999	1.8245	1.6407	7.70181	6.59272e-09	3.67532e-07	up	Os11g0594600	6.59272e-09
novel.848	0	0	0	0.5441	2.2351	1.1519	8.23795	7.15356e-09	3.97815e-07	up	novel.848	7.15356e-09
Os11t0549695-01	3.7686	5.1015	3.9464	0.3842	0.6764	0.6101	-2.72434	7.24189e-09	4.01738e-07	down	Os11g0549695	7.24189e-09
Os04t0650366-00	1.9988	2.1353	2.5815	5.9454	5.4266	6.1899	1.59474	7.5e-09	4.15037e-07	up	Os04g0650366	7.5e-09
Os11t0576975-00	4.2809	4.1503	4.9974	0	0	0	-7.44159	7.53646e-09	4.16035e-07	down	Os11g0576975	7.53646e-09
Os06t0540200-00	10.6415	4.1981	3.9043	0.0703	0	0.0744	-6.85514	8.0537e-09	4.43503e-07	down	Os06g0540200	8.0537e-09
Os07t0528200-00	3.415	4.4652	2.4036	20.8306	8.8601	21.7447	2.50601	8.18655e-09	4.49722e-07	up	Os07g0528200	8.18655e-09
Os05t0508400-01	22.8925	24.6677	18.7391	63.7668	88.6909	51.4469	1.84223	8.55112e-09	4.6861e-07	up	Os05g0508400	8.55112e-09
Os09t0456900-01	2.9314	2.9131	3.1654	13.8866	6.0446	13.0274	2.05621	8.76322e-09	4.78682e-07	up	Os09g0456900	8.76322e-09
Os06t0483200-02	0.1604	0.3235	0.2808	1.5086	1.4107	5.3936	3.64165	8.77731e-09	4.78682e-07	up	Os06g0483200	8.77731e-09
Os12t0512400-01	1.4346	1.2591	1.4629	0.2286	0.2196	0.3025	-2.26851	8.92014e-09	4.85298e-07	down	Os12g0512400	8.92014e-09
Os02t0157950-01	36.6511	38.6991	32.6642	74.2204	66.1947	99.299	1.3518	9.28642e-09	5.04012e-07	up	Os02g0157950	9.28642e-09
Os02t0726600-01	22.3554	27.4422	27.6462	49.4179	49.6109	55.9358	1.20892	9.4006e-09	5.08985e-07	up	Os02g0726600	9.4006e-09
Os07t0446100-01	23.2609	21.297	21.4596	51.5264	52.7029	38.9084	1.32673	1.00452e-08	5.42583e-07	up	Os07g0446100	1.00452e-08
Os06t0314300-01	0.9508	0.969	1.053	0	0	0	-7.36492	1.11674e-08	6.01763e-07	down	Os06g0314300	1.11674e-08
Os02t0109200-01	15.553	18.5609	17.3175	55.1962	31.0875	62.3861	1.72267	1.1676e-08	6.2712e-07	up	Os02g0109200	1.1676e-08
Os07t0474700-01	7.4457	10.7902	8.1486	19.0873	17.384	19.471	1.29038	1.16936e-08	6.2712e-07	up	Os07g0474700	1.16936e-08
Os10t0481000-00	273.885	256.659	357.311	608.429	827.126	849.681	1.57831	1.24619e-08	6.65163e-07	up	Os10g0481000	1.24619e-08
novel.561	2.285	1.9122	3.0676	0	0	0	-7.42511	1.36919e-08	7.29092e-07	down	novel.561	1.36919e-08
Os10t0142900-01	0.9783	1.2714	1.3843	0	0	0	-7.37067	1.41972e-08	7.54221e-07	down	Os10g0142900	1.41972e-08
Os12t0418600-01	3.3342	3.4877	2.8308	87.1164	8.4924	37.6309	3.94457	1.51103e-08	7.99977e-07	up	Os12g0418600	1.51103e-08
Os03t0292100-01	224.148	347.306	188.648	705.439	639.058	724.321	1.65107	1.51293e-08	7.99977e-07	up	Os03g0292100	1.51293e-08
Os03t0247200-01	29.108	39.1141	20.1266	5.7777	3.4783	7.2119	-2.23109	1.59098e-08	8.39281e-07	down	Os03g0247200	1.59098e-08
Os02t0739100-01	61.8373	97.6879	66.7629	186.274	165.885	244.615	1.60313	1.64062e-08	8.63446e-07	up	Os02g0739100	1.64062e-08
Os12t0254825-00	4.187	3.9063	5.6804	0	0	0	-7.36144	1.68982e-08	8.87275e-07	down	Os12g0254825	1.68982e-08
Os12t0256400-01	1.1245	1.8036	1.7065	0	0	0	-7.38242	1.76573e-08	9.2498e-07	down	Os12g0256400	1.76573e-08
novel.395	0	0	0	3.7854	3.5142	2.538	7.46367	1.84478e-08	9.64152e-07	up	novel.395	1.84478e-08
Os07t0281500-01	0	0	0	5.0162	2.1551	4.1923	7.58325	1.86561e-08	9.72787e-07	up	Os07g0281500	1.86561e-08
Os11t0574333-01	7.2236	5.7056	4.8186	0	0	0	-7.34983	1.88741e-08	9.81889e-07	down	Os11g0574333	1.88741e-08
novel.88	8.4602	8.7013	5.4071	22.8262	18.093	18.3256	1.59232	1.99367e-08	1.03478e-06	up	novel.88	1.99367e-08
Os07t0277000-00	6.5041	3.2494	3.3997	0	0	0	-7.52269	2.02277e-08	1.04748e-06	down	Os07g0277000	2.02277e-08
Os02t0809100-00	104.675	122.227	128.322	290.827	190.04	302.186	1.33575	2.03134e-08	1.04951e-06	up	Os02g0809100	2.03134e-08
Os01t0109500-01	4.0221	2.7372	3.7901	10.358	9.6785	17.1887	2.01857	2.05429e-08	1.05894e-06	up	Os01g0109500	2.05429e-08
Os12t0409800-01	1.5256	1.3222	1.2721	0.0252	0	0	-7.03763	2.12612e-08	1.09099e-06	down	Os12g0409800	2.12612e-08
novel.671	0	0	0	5.5881	1.1214	2.9137	7.99001	2.13225e-08	1.09166e-06	up	novel.671	2.13225e-08
novel.571	1.997	1.5145	2.5061	0	0	0	-7.34833	2.27923e-08	1.16426e-06	down	novel.571	2.27923e-08
Os11t0674400-00	1.0342	1.202	1.4085	0	0	0.0234	-7.04393	2.28792e-08	1.16606e-06	down	Os11g0674400	2.28792e-08
Os07t0299701-00	0	0	0	2.1401	1.3702	3.0208	7.52669	2.39538e-08	1.21808e-06	up	Os07g0299701	2.39538e-08
Os07t0446600-01	4.2072	5.5211	2.7087	13.4634	24.5578	15.2818	2.32713	2.52377e-08	1.28049e-06	up	Os07g0446600	2.52377e-08
Os08t0137900-01	75.5265	143.678	71.5774	282.272	331.72	394.873	2.00768	2.67055e-08	1.35192e-06	up	Os08g0137900	2.67055e-08
Os07t0513600-00	0.0611	0.1279	0	4.8728	1.492	3.1399	5.79161	2.93637e-08	1.48316e-06	up	Os07g0513600	2.93637e-08
Os02t0682500-01	42.4359	44.9863	42.753	75.8528	65.5257	88.9359	1.02518	2.95663e-08	1.49006e-06	up	Os02g0682500	2.95663e-08
Os04t0684800-01	92.5218	108.965	84.4904	211.429	156.797	174.722	1.12503	3.01412e-08	1.51565e-06	up	Os04g0684800	3.01412e-08
Os01t0155800-01	312.358	368.62	348.486	2250.11	1471.57	732.061	2.31285	3.17118e-08	1.59109e-06	up	Os01g0155800	3.17118e-08
Os11t0667000-00	1.0226	0.9983	0.2387	3.7413	7.1859	8.3381	3.30275	3.23629e-08	1.62015e-06	up	Os11g0667000	3.23629e-08
Os06t0516800-01	1.3383	1.3999	1.7043	0	0	0	-7.20941	3.31064e-08	1.65371e-06	down	Os06g0516800	3.31064e-08
Os01t0153700-01	1.5617	1.4945	2.0558	4.4917	4.1293	5.324	1.65454	3.32737e-08	1.6584e-06	up	Os01g0153700	3.32737e-08
Os11t0654400-00	6.6931	5.0525	3.222	0.5581	0.1531	0.5064	-3.44204	3.86879e-08	1.91977e-06	down	Os11g0654400	3.86879e-08
Os02t0624300-01	100.334	121.058	94.1423	186.089	205.067	229.061	1.18475	3.90224e-08	1.93207e-06	up	Os02g0624300	3.90224e-08
Os12t0204100-01	10.7435	8.1935	12.1419	2.1265	0.4749	0.6282	-3.09217	3.91069e-08	1.93207e-06	down	Os12g0204100	3.91069e-08
Os11t0691300-00	3.6006	3.0295	0.6396	0	0	0	-7.9757	3.95805e-08	1.9512e-06	down	Os11g0691300	3.95805e-08
Os04t0367800-01	0	0	0	1.9381	1.3184	3.7616	7.60286	4.0623e-08	1.99823e-06	up	Os04g0367800	4.0623e-08
Os12t0123800-01	22.7157	28.3309	21.8006	62.4596	67.5775	45.9955	1.48676	4.12239e-08	2.02338e-06	up	Os12g0123800	4.12239e-08
Os12t0136500-01	440.398	415.931	334.226	155.03	142.874	111.548	-1.33279	4.28308e-08	2.09769e-06	down	Os12g0136500	4.28308e-08
Os01t0819700-01	23.9291	45.7047	16.0542	104.144	168.291	137.692	2.48326	4.31246e-08	2.1075e-06	up	Os01g0819700	4.31246e-08
Os06t0315000-00	2.6485	3.5889	2.1783	9.3192	14.4933	34.3823	2.99531	4.37988e-08	2.13303e-06	up	Os06g0315000	4.37988e-08
Os03t0103950-00	9.3424	11.0059	10.6237	4.122	3.7238	4.2158	-1.1555	4.38358e-08	2.13303e-06	down	Os03g0103950	4.38358e-08
novel.1095	0	0	0	2.2954	2.6243	2.5456	7.2744	4.52519e-08	2.1972e-06	up	novel.1095	4.52519e-08
Os11t0668800-00	1.8967	4.3181	3.2561	0.1934	0.0619	0.2047	-4.17685	4.55206e-08	2.2055e-06	down	Os11g0668800	4.55206e-08
Os11t0549650-00	12.787	12.8406	12.9981	5.1368	4.9768	4.1868	-1.22474	4.56713e-08	2.20807e-06	down	Os11g0549650	4.56713e-08
Os01t0158500-01	0	0	0	0.8379	0.588	0.7847	7.26765	4.73172e-08	2.28275e-06	up	Os01g0158500	4.73172e-08
Os06t0297300-00	0.1065	0.0891	0	1.8951	0.8982	0.7816	4.34394	4.77685e-08	2.29961e-06	up	Os06g0297300	4.77685e-08
Os11t0439100-00	0	0	0.317	7.688	2.0341	4.6507	5.75886	4.85321e-08	2.3314e-06	up	Os11g0439100	4.85321e-08
Os07t0553000-00	2.5515	4.6356	4.2327	0.7758	0.5066	0.2628	-2.67772	4.9062e-08	2.35185e-06	down	Os07g0553000	4.9062e-08
Os01t0733001-00	3.0751	3.474	1.7949	8.5981	15.6956	11.9607	2.34034	4.94516e-08	2.36551e-06	up	Os01g0733001	4.94516e-08
novel.179	2.6238	3.5288	3.8287	0	0	0	-7.16773	5.07565e-08	2.42279e-06	down	novel.179	5.07565e-08
novel.1062	3.7721	3.5976	2.4607	0	0	0.0678	-6.94503	5.13009e-08	2.44361e-06	down	novel.1062	5.13009e-08
Os09t0388400-01	4.8787	5.2463	1.65	0.2634	0.0506	0	-5.033	5.57161e-08	2.64833e-06	down	Os09g0388400	5.57161e-08
Os01t0750600-01	48.4056	42.3742	40.5882	107.801	95.0436	74.0464	1.28117	5.70277e-08	2.70498e-06	up	Os01g0750600	5.70277e-08
Os11t0672300-01	29.7214	30.1043	24.0407	12.4975	10.4883	11.045	-1.09847	5.84625e-08	2.76723e-06	down	Os11g0672300	5.84625e-08
Os11t0686400-00	3.9889	4.8258	4.0686	0.6983	0.6706	1.3799	-2.03041	6.43468e-08	3.03937e-06	down	Os11g0686400	6.43468e-08
Os03t0289200-01	12.1185	11.793	14.344	24.2468	27.7366	35.6877	1.40498	6.49297e-08	3.06051e-06	up	Os03g0289200	6.49297e-08
Os02t0678400-01	59.0405	68.334	76.8841	130.117	107.042	139.303	1.08403	6.61917e-08	3.11349e-06	up	Os02g0678400	6.61917e-08
novel.635	0	0	0	1.129	1.9516	2.7091	7.44845	6.68082e-08	3.13596e-06	up	novel.635	6.68082e-08
Os12t0444500-01	4.5999	6.3026	2.3446	0.2994	0	0.2377	-4.45598	6.95603e-08	3.25837e-06	down	Os12g0444500	6.95603e-08
Os07t0545800-01	207.62	297.814	206.393	521.314	447.753	479.714	1.23042	7.31919e-08	3.41718e-06	up	Os07g0545800	7.31919e-08
Os03t0248400-00	0.2893	0.1009	0.2252	2.563	5.7788	3.539	4.49749	7.32534e-08	3.41718e-06	up	Os03g0248400	7.32534e-08
Os02t0189400-01	18.1969	19.6471	18.1403	40.8524	70.9692	47.7098	1.73615	7.4421e-08	3.46449e-06	up	Os02g0189400	7.4421e-08
Os04t0586200-01	23.1092	31.2194	19.0041	7.2426	3.1144	4.0052	-2.16309	7.49427e-08	3.4816e-06	down	Os04g0586200	7.49427e-08
Os11t0664100-00	0	0	0	1.3757	2.1557	1.4564	7.298	7.62161e-08	3.53348e-06	up	Os11g0664100	7.62161e-08
Os08t0554900-01	0.8867	1.321	1.5056	3.2909	3.9356	4.2397	1.84277	7.72253e-08	3.57293e-06	up	Os08g0554900	7.72253e-08
Os07t0546400-01	19.1923	20.7563	25.3044	44.9303	34.7818	43.5493	1.11838	7.9376e-08	3.66493e-06	up	Os07g0546400	7.9376e-08
Os06t0504450-00	1.9825	1.9836	1.5596	0.1245	0.2152	0.3954	-2.71102	8.10655e-08	3.72769e-06	down	Os06g0504450	8.10655e-08
Os07t0429700-01	0	0	0	55.1059	2.5591	31.2557	10.8294	8.31572e-08	3.8161e-06	up	Os07g0429700	8.31572e-08
Os06t0539066-01	1.6314	1.9909	1.1109	0	0	0	-7.14295	8.80266e-08	4.03137e-06	down	Os06g0539066	8.80266e-08
Os02t0834100-01	0.0752	0	0.2634	3.0411	2.9206	2.2076	4.86203	9.06016e-08	4.1409e-06	up	Os02g0834100	9.06016e-08
Os10t0103700-03	76.8214	59.4036	77.2218	187.757	127.48	238.838	1.56969	9.17764e-08	4.18612e-06	up	Os10g0103700	9.17764e-08
Os11t0618500-01	0.4798	0.5757	0.3624	0	0	0	-7.08686	9.4325e-08	4.29369e-06	down	Os11g0618500	9.4325e-08
Os03t0244466-00	11.1394	14.5006	10.981	32.3192	26.9179	34.5166	1.55718	1.08718e-07	4.92897e-06	up	Os03g0244466	1.08718e-07
Os12t0141900-01	0.9668	0.9981	0.4604	0	0.0141	0.0156	-6.15017	1.14161e-07	5.16539e-06	down	Os12g0141900	1.14161e-07
Os08t0482300-01	201.717	229.267	333.963	557.709	665.214	661.276	1.51324	1.22996e-07	5.55399e-06	up	Os08g0482300	1.22996e-07
Os08t0521000-01	48.0138	50.4833	52.001	140.262	154.385	89.3333	1.56625	1.26148e-07	5.68495e-06	up	Os08g0521000	1.26148e-07
Os11t0579300-01	0.7574	0.9096	0.9496	0	0	0	-6.97728	1.27569e-07	5.73756e-06	down	Os11g0579300	1.27569e-07
Os02t0159000-00	2.8157	3.0435	2.7391	0	0	0	-6.95289	1.35321e-07	6.07411e-06	down	Os02g0159000	1.35321e-07
Os11t0501500-01	1.997	1.9584	0.7771	0	0	0	-7.26787	1.45089e-07	6.49962e-06	down	Os11g0501500	1.45089e-07
Os06t0288400-02	0.9576	0.7839	0.4374	0	0	0	-7.14886	1.47468e-07	6.58479e-06	down	Os06g0288400	1.47468e-07
Os11t0682600-01	0.0441	0.0615	0.0171	0.4412	0.766	0.4671	3.97614	1.47573e-07	6.58479e-06	up	Os11g0682600	1.47573e-07
Os01t0793800-01	31.939	40.5684	27.9635	73.4749	95.7706	73.3642	1.48925	1.49034e-07	6.63684e-06	up	Os01g0793800	1.49034e-07
Os12t0455100-01	4.0584	3.7735	2.7636	0	0	0	-6.99204	1.50161e-07	6.67391e-06	down	Os12g0455100	1.50161e-07
Os11t0545300-03	0.8882	0.6968	0.4477	0	0	0	-7.09313	1.5429e-07	6.84393e-06	down	Os11g0545300	1.5429e-07
Os12t0609200-01	0.7631	0.2395	0.4009	2.6452	3.3448	2.4736	2.79706	1.5597e-07	6.90487e-06	up	Os12g0609200	1.5597e-07
Os06t0501900-01	0.4603	0.7407	0.7853	2.1272	2.9464	3.9841	2.40598	1.59272e-07	7.03727e-06	up	Os06g0501900	1.59272e-07
novel.154	5.2698	7.0214	2.6463	22.9942	16.072	16.8883	2.10363	1.62014e-07	7.14446e-06	up	novel.154	1.62014e-07
Os02t0193732-00	72.7207	58.4098	51.7312	20.2552	18.5516	12.7067	-1.62037	1.80262e-07	7.93364e-06	down	Os02g0193732	1.80262e-07
Os11t0579100-01	0.7907	1.0059	0.4241	0	0	0	-7.1357	1.8656e-07	8.19486e-06	down	Os11g0579100	1.8656e-07
Os02t0550400-01	35.7959	32.4304	38.1155	71.4113	51.6292	70.7126	1.063	1.89432e-07	8.30483e-06	up	Os02g0550400	1.89432e-07
novel.637	3.6006	2.6903	4.4284	0	0.1427	0	-5.95626	1.95652e-07	8.5609e-06	down	novel.637	1.95652e-07
Os06t0286700-00	1.7114	1.2787	0.9081	5.6239	3.0334	6.6604	2.15879	2.0105e-07	8.78009e-06	up	Os06g0286700	2.0105e-07
Os06t0343200-01	2.4882	3.7442	2.8537	0.5548	0.3391	0.5873	-2.42156	2.07538e-07	9.04594e-06	down	Os06g0343200	2.07538e-07
Os04t0406600-01	89.0796	165.459	124.019	353.744	266.224	461.446	1.71444	2.18694e-07	9.51384e-06	up	Os04g0406600	2.18694e-07
Os12t0407100-01	2.5773	2.7881	2.2887	9.6461	4.6196	10.8582	1.90118	2.24855e-07	9.76305e-06	up	Os12g0407100	2.24855e-07
Os01t0793900-01	20.0912	33.0019	15.4832	61.3883	68.5338	85.2417	1.8597	2.31085e-07	1.00066e-05	up	Os01g0793900	2.31085e-07
Os01t0135800-01	0.0735	0.0769	0.3433	2.1238	3.345	2.4282	4.26821	2.31351e-07	1.00066e-05	up	Os01g0135800	2.31351e-07
Os04t0464966-01	46.5328	98.9883	47.7392	189.038	200.12	261.166	1.96101	2.40641e-07	1.03885e-05	up	Os04g0464966	2.40641e-07
Os09t0421700-01	2.6874	3.8653	4.5937	9.7031	8.36	10.3306	1.55635	2.43444e-07	1.04894e-05	up	Os09g0421700	2.43444e-07
Os08t0205100-01	1.3799	1.5423	1.4564	0.1966	0.3566	0.185	-2.3423	2.58956e-07	1.11366e-05	down	Os08g0205100	2.58956e-07
Os03t0387300-01	2.7005	3.0554	4.2462	9.1056	7.3382	10.7854	1.64897	2.60694e-07	1.119e-05	up	Os03g0387300	2.60694e-07
Os12t0181600-01	14.3484	16.5997	15.5149	27.0445	37.1243	33.2398	1.28484	2.68148e-07	1.14881e-05	up	Os12g0181600	2.68148e-07
Os11t0686900-00	4.15	2.894	2.4365	0.4206	0.0269	0.3265	-3.45122	2.86313e-07	1.22431e-05	down	Os11g0686900	2.86313e-07
Os11t0157300-01	20.7831	26.6588	22.3501	41.0885	47.5659	59.3658	1.29458	3.07846e-07	1.3139e-05	up	Os11g0157300	3.07846e-07
novel.200	0	0	0	0.8883	2.4042	2.2227	7.29057	3.08577e-07	1.31454e-05	up	novel.200	3.08577e-07
Os11t0148000-01	74.0744	101.555	105.215	198.36	153.516	206.586	1.1927	3.13933e-07	1.33484e-05	up	Os11g0148000	3.13933e-07
Os01t0152300-00	40.9054	36.0276	48.1653	89.5114	81.3456	71.5837	1.16094	3.21486e-07	1.36438e-05	up	Os01g0152300	3.21486e-07
Os12t0248600-01	2.7704	4.186	2.2759	0	0	0	-6.92627	3.3133e-07	1.4012e-05	down	Os12g0248600	3.3133e-07
Os07t0557400-01	8.629	9.2659	12.8813	3.3086	2.1607	3.3625	-1.6046	3.31402e-07	1.4012e-05	down	Os07g0557400	3.31402e-07
Os11t0591800-01	46.4609	25.6955	51.4887	7.7982	8.7953	3.4557	-2.40818	3.68102e-07	1.55314e-05	down	Os11g0591800	3.68102e-07
Os08t0156100-01	0	0	0	2.9545	1.5133	1.4596	7.07348	3.68715e-07	1.55314e-05	up	Os08g0156100	3.68715e-07
Os02t0316900-01	7.2732	6.5176	5.6179	2.1149	2.5422	2.3871	-1.25124	3.73585e-07	1.57073e-05	down	Os02g0316900	3.73585e-07
Os12t0222650-01	4.6832	2.0995	9.5284	0	0	0	-7.3648	3.97971e-07	1.67015e-05	down	Os12g0222650	3.97971e-07
Os12t0267500-01	0.7861	1.1356	1.2236	0	0	0	-6.82502	4.1615e-07	1.7432e-05	down	Os12g0267500	4.1615e-07
Os01t0257900-01	0.9037	0.7373	0.5697	0.0209	0.0602	0.0221	-4.19113	4.34361e-07	1.81611e-05	down	Os01g0257900	4.34361e-07
novel.488	3.8811	3.9705	5.3273	14.3395	34.9719	13.3022	2.48943	4.55434e-07	1.9007e-05	up	novel.488	4.55434e-07
Os06t0288100-01	106.416	120.786	80.5619	240.993	171.56	264.5	1.33462	4.75833e-07	1.98217e-05	up	Os06g0288100	4.75833e-07
Os02t0539500-01	36.74	35.861	33.127	107.978	56.3784	127.833	1.65476	4.78006e-07	1.98755e-05	up	Os02g0539500	4.78006e-07
Os01t0189800-01	13.4748	16.5276	18.2589	34.1924	25.4849	37.8724	1.21461	4.84781e-07	2.01202e-05	up	Os01g0189800	4.84781e-07
Os12t0130200-00	1.4547	0.7913	2.6152	0.0336	0.0646	0	-5.37902	4.99713e-07	2.07019e-05	down	Os12g0130200	4.99713e-07
Os11t0702501-00	1.624	0.8966	1.3165	0	0	0	-6.84878	5.01618e-07	2.07427e-05	down	Os11g0702501	5.01618e-07
Os03t0638200-01	0.0646	0	0	2.0145	1.4331	3.3964	6.72082	5.09145e-07	2.10155e-05	up	Os03g0638200	5.09145e-07
Os07t0540600-00	0.6337	0.8838	0.8014	2.9287	7.1488	3.488	2.78743	5.14671e-07	2.12048e-05	up	Os07g0540600	5.14671e-07
Os07t0543800-01	0	0	0	0.3761	0.3371	0.9289	7.19877	5.16029e-07	2.12221e-05	up	Os07g0543800	5.16029e-07
Os12t0291033-01	5.1951	3.7622	4.9761	13.8516	11.2332	12.2197	1.62257	5.60068e-07	2.29913e-05	up	Os12g0291033	5.60068e-07
Os08t0178500-01	5.6694	6.4246	4.8258	0.5459	0.9174	0.4334	-2.9326	5.83193e-07	2.38972e-05	down	Os08g0178500	5.83193e-07
Os10t0135400-01	11.8459	12.5802	12.2687	25.9548	17.3119	24.1633	1.07399	6.2428e-07	2.55344e-05	up	Os10g0135400	6.2428e-07
Os09t0344400-01	0.3106	0.5686	0.2266	2.647	1.4218	2.2322	2.6957	6.30522e-07	2.57431e-05	up	Os09g0344400	6.30522e-07
novel.670	0	0	0	6.04	0.4094	1.8054	7.98356	6.62468e-07	2.69986e-05	up	novel.670	6.62468e-07
Os12t0119800-01	10.045	10.9569	10.8483	19.2398	33.7951	31.997	1.63769	6.79651e-07	2.76489e-05	up	Os12g0119800	6.79651e-07
novel.1022	0.1891	0.1413	0.1262	2.2163	0.5996	1.4209	3.38265	6.81808e-07	2.76868e-05	up	novel.1022	6.81808e-07
Os07t0486100-01	0.6503	1.0924	0.9661	0	0.0656	0	-5.08717	6.84314e-07	2.77387e-05	down	Os07g0486100	6.84314e-07
Os01t0287700-01	5.4308	5.6426	5.9142	9.77	10.4746	10.5211	1.06651	7.05689e-07	2.85539e-05	up	Os01g0287700	7.05689e-07
Os11t0639100-01	1.8941	1.1888	1.99	0	0	0	-6.76465	7.21115e-07	2.91258e-05	down	Os11g0639100	7.21115e-07
Os07t0590700-01	334.148	398.547	313.884	621.005	1037.82	895.198	1.50902	7.49663e-07	3.02248e-05	up	Os07g0590700	7.49663e-07
Os11t0606800-00	1.4145	1.9943	1.412	0.0237	0	0.2006	-4.26491	7.51968e-07	3.02637e-05	down	Os11g0606800	7.51968e-07
Os12t0250700-01	1.5634	2.2351	0.8517	0	0	0	-6.91525	7.66979e-07	3.08129e-05	down	Os12g0250700	7.66979e-07
Os07t0684000-01	0.9038	0.2521	0.633	3.1328	4.212	3.2427	2.77568	7.79969e-07	3.12791e-05	up	Os07g0684000	7.79969e-07
Os01t0525100-01	0	0	0	1.6446	1.3301	1.2829	6.7935	8.15664e-07	3.26526e-05	up	Os01g0525100	8.15664e-07
Os08t0110400-01	67.5371	113.542	65.9371	232.334	176.101	363.981	1.84356	8.22927e-07	3.2885e-05	up	Os08g0110400	8.22927e-07
Os07t0472300-01	0.0226	0	0	0.4968	0.6529	0.9966	6.57451	8.57457e-07	3.42044e-05	up	Os07g0472300	8.57457e-07
Os12t0532500-01	0.1016	0	0	1.1734	2.5918	2.0496	5.98488	8.61077e-07	3.42882e-05	up	Os12g0532500	8.61077e-07
Os12t0228400-02	0.7958	1.2107	0.6334	0	0.0401	0	-5.76305	8.69131e-07	3.4548e-05	down	Os12g0228400	8.69131e-07
Os07t0298700-01	0	0.0363	0	1.2838	0.6935	1.1892	6.50143	8.72859e-07	3.46352e-05	up	Os07g0298700	8.72859e-07
Os01t0206200-01	4.227	3.2102	3.6502	9.634	6.9391	8.8531	1.39376	8.87522e-07	3.50936e-05	up	Os01g0206200	8.87522e-07
Os04t0125700-01	2.0309	1.1563	0.4502	40.2172	3.0807	13.4894	4.11284	8.91449e-07	3.51873e-05	up	Os04g0125700	8.91449e-07
novel.1051	1.7625	1.9973	1.6288	0	0	0	-6.63283	9.1921e-07	3.62198e-05	down	novel.1051	9.1921e-07
Os01t0135700-01	314.828	382.938	277.338	668.203	1141.65	758.381	1.62305	9.28355e-07	3.65164e-05	up	Os01g0135700	9.28355e-07
Os06t0528700-01	0.4223	0.1104	0.1233	1.8299	1.484	1.6359	3.09342	9.5977e-07	3.76864e-05	up	Os06g0528700	9.5977e-07
Os09t0565700-01	11.1061	11.9152	14.8764	24.7179	21.4077	31.3916	1.2347	9.62819e-07	3.7694e-05	up	Os09g0565700	9.62819e-07
Os06t0490700-01	0	0	0	0.4196	0.2845	0.5749	6.85894	9.63301e-07	3.7694e-05	up	Os06g0490700	9.63301e-07
Os02t0820500-01	8.7839	8.0708	6.3742	2.2629	0.6586	1.1615	-2.32756	9.85829e-07	3.84613e-05	down	Os02g0820500	9.85829e-07
Os10t0142600-00	2.2892	1.2543	3.4359	0.1679	0.2419	0.2667	-3.15779	9.86318e-07	3.84613e-05	down	Os10g0142600	9.86318e-07
Os04t0589700-01	15.9476	10.4163	12.4986	4.5416	3.4477	2.4268	-1.6979	1.02006e-06	3.97084e-05	down	Os04g0589700	1.02006e-06
Os07t0432333-01	0	0	0	15.3528	0.2137	4.3576	8.6003	1.07578e-06	4.18055e-05	up	Os07g0432333	1.07578e-06
Os06t0178900-01	3.0812	3.0187	2.3557	0.5766	0.4575	0.9554	-1.89446	1.08521e-06	4.20993e-05	down	Os06g0178900	1.08521e-06
Os07t0277600-01	0	0	0	0.1881	0.5872	0.7468	7.2087	1.09399e-06	4.23673e-05	up	Os07g0277600	1.09399e-06
Os06t0334400-01	11.3296	9.3639	9.4295	18.4636	20.7581	29.9392	1.40434	1.11478e-06	4.30986e-05	up	Os06g0334400	1.11478e-06
Os06t0289200-01	2.8111	3.0481	3.5217	6.9712	14.8732	9.3506	1.965	1.17967e-06	4.54425e-05	up	Os06g0289200	1.17967e-06
Os11t0545300-02	2.2209	1.1616	2.0255	0	0	0	-6.72177	1.18126e-06	4.54425e-05	down	Os11g0545300	1.18126e-06
Os02t0163500-01	21.1658	13.1314	23.7712	0.7589	1.7817	4.1065	-2.92255	1.18145e-06	4.54425e-05	down	Os02g0163500	1.18145e-06
Os10t0162834-01	7.4412	8.78	11.6748	1.8571	2.5761	2.6941	-1.7546	1.2591e-06	4.83468e-05	down	Os10g0162834	1.2591e-06
Os11t0501000-01	27.2975	15.6782	10.9256	4.7015	3.4993	3.567	-1.99877	1.26734e-06	4.85805e-05	down	Os11g0501000	1.26734e-06
Os03t0264075-00	0	0	0	1.6285	1.0166	1.2068	6.72995	1.37886e-06	5.2766e-05	up	Os03g0264075	1.37886e-06
Os11t0514000-01	1.085	0.7451	0.6525	0.0633	0.0851	0.1877	-2.69244	1.39164e-06	5.3165e-05	down	Os11g0514000	1.39164e-06
novel.615	0	0	0	1.6463	2.6121	0.5304	7.26757	1.42231e-06	5.42446e-05	up	novel.615	1.42231e-06
Os06t0127100-01	57.9328	136.899	47.7489	242.405	513.22	377.6	2.45658	1.49485e-06	5.69153e-05	up	Os06g0127100	1.49485e-06
Os07t0556500-01	0.268	0	0	1.9612	2.6765	1.7484	4.73569	1.53252e-06	5.82512e-05	up	Os07g0556500	1.53252e-06
novel.981	1.7856	3.0563	1.4212	0	0	0	-6.70424	1.61161e-06	6.11544e-05	down	novel.981	1.61161e-06
Os11t0656100-00	2.8078	2.3363	1.8624	0.0737	0	0	-6.25515	1.63179e-06	6.17128e-05	down	Os11g0656100	1.63179e-06
novel.636	0	0	0	1.9612	1.4403	1.8319	6.67241	1.63886e-06	6.18764e-05	up	novel.636	1.63886e-06
Os12t0143200-01	9.9928	10.4937	11.5286	17.6342	23.1288	21.8668	1.18312	1.66135e-06	6.2621e-05	up	Os12g0143200	1.66135e-06
Os11t0422000-01	0	0	0	1.3486	2.5902	2.8553	6.84294	1.67881e-06	6.31737e-05	up	Os11g0422000	1.67881e-06
Os01t0332100-01	12.6384	12.5943	10.6741	27.0477	17.1842	23.2756	1.10511	1.7063e-06	6.39946e-05	up	Os01g0332100	1.7063e-06
Os09t0347300-01	5.051	4.0554	5.2908	1.1356	0.2727	0.2004	-2.98547	1.71188e-06	6.40053e-05	down	Os09g0347300	1.71188e-06
Os12t0139500-01	14.0787	17.1813	20.6313	36.7439	30.8556	50.9888	1.39364	1.71225e-06	6.40053e-05	up	Os12g0139500	1.71225e-06
Os10t0567600-01	15.0544	18.6287	21.7875	33.361	44.6326	41.2997	1.32152	1.71833e-06	6.41264e-05	up	Os10g0567600	1.71833e-06
Os12t0262100-01	2.1593	1.4651	2.0098	0.3034	0.4209	0.2498	-2.3139	1.85617e-06	6.91563e-05	down	Os12g0262100	1.85617e-06
Os09t0337300-02	1.1314	0.1841	0.7337	4.154	9.3177	3.6595	3.2942	1.87057e-06	6.95779e-05	up	Os09g0337300	1.87057e-06
Os02t0494600-01	8.0348	7.1687	6.7864	12.9967	12.6913	13.1228	1.02453	1.89805e-06	7.04839e-05	up	Os02g0494600	1.89805e-06
Os06t0319540-00	0	0	0	7.4844	1.6429	3.8484	7.06506	1.99812e-06	7.38939e-05	up	Os06g0319540	1.99812e-06
Os06t0354700-02	1.6241	1.3931	1.1755	0.1501	0.1442	0.2384	-2.78276	1.9997e-06	7.38939e-05	down	Os06g0354700	1.9997e-06
Os06t0526800-00	9.481	8.9785	12.7706	3.4354	3.1747	3.6368	-1.40228	2.01842e-06	7.44638e-05	down	Os06g0526800	2.01842e-06
Os05t0497300-01	947.901	939.4	706.674	1903.59	1288.81	1996.64	1.19567	2.06103e-06	7.59117e-05	up	Os05g0497300	2.06103e-06
Os01t0570800-01	164.16	182.19	121.097	368.534	245.394	343.841	1.2309	2.07392e-06	7.62623e-05	up	Os01g0570800	2.07392e-06
Os12t0135000-01	2.6802	2.6478	3.1287	0	0.0826	0.0911	-5.40118	2.07739e-06	7.62654e-05	down	Os12g0135000	2.07739e-06
Os07t0571300-01	61.724	75.1052	80.6806	15.2635	26.4182	13.6935	-1.74484	2.13196e-06	7.8142e-05	down	Os07g0571300	2.13196e-06
novel.669	0	0	0	3.7477	0.5683	2.4013	7.22667	2.16764e-06	7.9321e-05	up	novel.669	2.16764e-06
Os07t0301500-00	1.6184	0.983	1.036	0	0	0	-6.56202	2.25862e-06	8.25164e-05	down	Os07g0301500	2.25862e-06
Os01t0258100-02	0.5524	1.0594	0.3225	0	0	0	-6.82679	2.27229e-06	8.28815e-05	down	Os01g0258100	2.27229e-06
Os02t0249300-00	40.4019	33.8699	27.1678	12.025	10.5859	14.056	-1.26769	2.33688e-06	8.48266e-05	down	Os02g0249300	2.33688e-06
novel.1057	2.1842	1.4622	2.2438	0	0	0	-6.51147	2.48541e-06	9.00732e-05	down	novel.1057	2.48541e-06
Os12t0428000-01	496.305	361.217	393.104	120.768	72.1263	164.053	-1.61936	2.59145e-06	9.36703e-05	down	Os12g0428000	2.59145e-06
Os12t0434400-00	0.1827	0.1147	0	1.182	1.0946	1.0726	3.65434	2.59296e-06	9.36703e-05	up	Os12g0434400	2.59296e-06
Os11t0539000-01	2.4299	1.2709	3.2266	0	0.2022	0	-4.81218	2.61954e-06	9.44793e-05	down	Os11g0539000	2.61954e-06
Os11t0524900-00	0.028	0.0293	0	1.9418	0.373	1.0278	5.987	2.67867e-06	9.64578e-05	up	Os11g0524900	2.67867e-06
Os07t0446800-01	0	0	0	1.8153	0.2838	0.715	7.19403	2.82118e-06	0.000101281	up	Os07g0446800	2.82118e-06
novel.277	1.7945	1.8771	0.8978	0	0	0	-6.59376	2.82159e-06	0.000101281	down	novel.277	2.82159e-06
novel.660	16.1077	28.6656	31.7465	7.251	3.4818	4.0939	-2.17154	2.93061e-06	0.000105027	down	novel.660	2.93061e-06
Os01t0508500-01	5.2255	5.4661	4.1293	16.6265	10.8828	10.0298	1.53686	3.02523e-06	0.000108247	up	Os01g0508500	3.02523e-06
novel.6	0.1573	0.3621	0.2204	1.0544	3.736	1.5395	3.34653	3.10734e-06	0.000110889	up	novel.6	3.10734e-06
Os11t0579800-01	56.5842	63.5562	49.6349	25.2308	25.5846	22.3106	-1.0057	3.15082e-06	0.000112207	down	Os11g0579800	3.15082e-06
novel.709	0	0	0	8.6677	2.4167	0.74	7.54595	3.16332e-06	0.000112475	up	novel.709	3.16332e-06
Os07t0270900-01	0	0	0	1.0546	0.9688	0.3398	6.87067	3.21954e-06	0.000114294	up	Os07g0270900	3.21954e-06
Os11t0518900-01	12.611	10.3512	10.7435	1.0317	3.2758	1.8947	-2.20463	3.30152e-06	0.00011702	down	Os11g0518900	3.30152e-06
Os01t0934100-01	551.852	713.47	316.823	1689.58	1102.3	1614.78	1.67401	3.35537e-06	0.000118564	up	Os01g0934100	3.35537e-06
Os02t0269650-01	0	0	0	2.227	2.3903	1.2481	6.67	3.36071e-06	0.000118564	up	Os02g0269650	3.36071e-06
Os07t0242600-01	12.5939	10.811	13.9027	5.4171	5.0504	4.5207	-1.10866	3.36082e-06	0.000118564	down	Os07g0242600	3.36082e-06
Os07t0492100-01	4.4821	5.286	5.3178	0.7954	0.0813	0.7704	-3.02858	3.51756e-06	0.000123899	down	Os07g0492100	3.51756e-06
Os04t0418800-02	0.6616	0.8304	0.5792	0	0	0	-6.40393	3.7837e-06	0.000132859	down	Os04g0418800	3.7837e-06
Os11t0619500-00	0.5158	0.3754	0.576	2.5653	1.3189	1.4264	2.04908	4.04223e-06	0.000141717	up	Os11g0619500	4.04223e-06
Os11t0606200-01	0.4033	0.1318	0.206	1.0775	1.4264	1.3565	2.58254	4.07249e-06	0.000142556	up	Os11g0606200	4.07249e-06
Os03t0123300-01	5.7418	4.5353	5.2665	12.0835	8.484	16.4109	1.44413	4.224e-06	0.000147402	up	Os03g0123300	4.224e-06
Os10t0139700-01	75.3172	49.3619	57.375	20.681	14.6656	7.8394	-1.87613	4.2955e-06	0.000149666	down	Os10g0139700	4.2955e-06
Os11t0666200-00	116.023	171.612	108.844	34.1086	46.1531	48.7145	-1.40424	4.31872e-06	0.000150243	down	Os11g0666200	4.31872e-06
Os07t0244100-00	12.6208	7.1644	2.1561	0.6224	0.0854	0	-4.77899	4.37155e-06	0.000151847	down	Os07g0244100	4.37155e-06
Os11t0577700-01	0.2493	0.2608	0.2758	0	0	0	-6.33896	4.45723e-06	0.000154586	down	Os11g0577700	4.45723e-06
Os07t0536400-00	0	0.0623	0	1.5835	0.9257	1.895	6.1986	4.48346e-06	0.000155257	up	Os07g0536400	4.48346e-06
Os12t0263200-01	14.3751	16.6667	19.7735	3.3682	5.9117	2.7665	-1.84661	4.51025e-06	0.000155946	down	Os12g0263200	4.51025e-06
Os11t0147800-02	7.4925	5.3041	4.6825	1.574	0.5039	0.648	-2.49648	4.5786e-06	0.000158067	down	Os11g0147800	4.5786e-06
Os02t0225000-01	0	0.4353	0.1079	3.953	2.565	1.6399	4.11453	4.66419e-06	0.000160531	up	Os02g0225000	4.66419e-06
Os07t0620700-01	4.9793	4.4932	5.5134	8.4445	10.3625	9.1748	1.11457	4.75763e-06	0.000163497	up	Os07g0620700	4.75763e-06
Os07t0410300-01	2.1147	5.2537	5.0145	9.8497	28.0111	21.6626	2.50264	4.86791e-06	0.000166939	up	Os07g0410300	4.86791e-06
Os03t0124200-01	4.4274	7.5058	5.3467	11.9444	11.0353	12.858	1.25931	4.87256e-06	0.000166939	up	Os03g0124200	4.87256e-06
Os01t0266400-01	136.879	161.064	148.562	68.8894	33.5535	53.3237	-1.33047	4.94594e-06	0.00016893	down	Os01g0266400	4.94594e-06
Os07t0214300-01	0.2389	0.1666	0.093	3.6806	4.5067	0.8767	4.39028	4.95313e-06	0.00016893	up	Os07g0214300	4.95313e-06
Os01t0159500-01	0.9187	1.4949	0.8342	0	0	0	-6.42598	4.9753e-06	0.00016943	down	Os01g0159500	4.9753e-06
Os02t0684000-00	24.8139	27.121	24.9748	41.3509	39.4469	54.0865	1.01441	5.13853e-06	0.000174725	up	Os02g0684000	5.13853e-06
Os07t0213500-01	18.0487	16.1263	19.6649	34.4081	45.1436	32.1021	1.26978	5.22268e-06	0.00017732	up	Os07g0213500	5.22268e-06
Os11t0585900-01	98.9689	102.337	119.199	179.339	228.043	179.544	1.08895	5.35868e-06	0.000181392	up	Os11g0585900	5.35868e-06
Os04t0674000-03	25.2254	24.8854	25.3858	38.1403	41.9851	53.8882	1.03522	5.7827e-06	0.000194869	up	Os04g0674000	5.7827e-06
Os11t0177750-00	12.8212	11.8661	10.594	5.1817	3.337	2.8395	-1.43658	5.79967e-06	0.000195149	down	Os11g0177750	5.79967e-06
Os03t0146200-01	9.7565	7.4113	8.6099	2.9524	1.2888	2.6282	-1.72247	5.83987e-06	0.000195918	down	Os03g0146200	5.83987e-06
Os02t0270800-00	0	0.0527	0	0.4658	3.0193	1.7258	6.74018	5.91982e-06	0.000198117	up	Os02g0270800	5.91982e-06
Os06t0503600-01	2.7019	3.8219	3.4767	7.4141	18.2263	9.5011	2.05116	5.92297e-06	0.000198117	up	Os06g0503600	5.92297e-06
Os01t0145200-01	4.8801	4.9938	5.635	13.1156	8.1225	10.5107	1.22983	6.1168e-06	0.000204297	up	Os01g0145200	6.1168e-06
novel.284	2.6719	2.2469	2.5075	4.782	6.8595	8.1381	1.62486	6.19085e-06	0.00020623	up	novel.284	6.19085e-06
novel.453	2.6304	2.1822	1.5883	0.1572	0.4026	0.2219	-2.80888	6.19292e-06	0.00020623	down	novel.453	6.19292e-06
Os04t0586100-01	39.4706	51.0327	29.8594	15.9568	7.7074	8.4961	-1.7136	6.31379e-06	0.000209945	down	Os04g0586100	6.31379e-06
Os02t0592000-00	5.3359	6.4664	10.179	18.5703	44.9103	22.2059	2.20166	6.4147e-06	0.000212987	up	Os02g0592000	6.4147e-06
Os08t0113100-01	20.5281	19.6801	19.7666	9.9027	8.5359	6.9547	-1.03411	6.58115e-06	0.000218193	down	Os08g0113100	6.58115e-06
Os11t0655700-00	0.9283	0.6333	0.801	0	0	0	-6.30869	6.62381e-06	0.000219285	down	Os11g0655700	6.62381e-06
Os10t0138100-01	0.1876	0.2575	0.2326	0	0	0	-6.2868	6.68933e-06	0.00022113	down	Os10g0138100	6.68933e-06
Os07t0282401-00	0	0.1295	0	1.4301	1.236	2.725	5.55522	6.92061e-06	0.000228441	up	Os07g0282401	6.92061e-06
Os06t0365200-01	0.3593	0.3383	0.3146	0	0	0	-6.25252	7.26868e-06	0.00023958	down	Os06g0365200	7.26868e-06
Os07t0217800-01	0	0.0946	0.1056	1.5672	0.7024	1.2166	4.34995	7.2903e-06	0.000239756	up	Os07g0217800	7.2903e-06
Os07t0595700-01	19.0962	14.9815	22.2304	47.8046	33.7258	33.1541	1.22483	7.29525e-06	0.000239756	up	Os07g0595700	7.29525e-06
Os06t0649600-01	9.6848	10.6111	10.7248	3.5825	1.1468	2.8561	-1.85156	7.33242e-06	0.000240627	down	Os06g0649600	7.33242e-06
novel.24	3.007	1.811	1.1701	0	0	0	-6.47947	7.34645e-06	0.000240738	down	novel.24	7.34645e-06
Os10t0482066-00	5.1437	5.6496	5.4042	19.0178	12.2711	15.4141	1.72506	7.39615e-06	0.000242015	up	Os10g0482066	7.39615e-06
Os07t0418600-01	213.191	175.441	387.188	684.217	647.364	1369.6	1.99933	7.60023e-06	0.000248333	up	Os07g0418600	7.60023e-06
Os06t0160600-00	4.5667	6.0053	1.7262	0.2513	0	0.4788	-3.91054	7.70535e-06	0.000251404	down	Os06g0160600	7.70535e-06
Os01t0152500-00	0	0	0.0604	1.1964	0.3447	0.9816	5.6628	7.83163e-06	0.000254787	up	Os01g0152500	7.83163e-06
Os08t0189900-01	52.0782	31.7536	50.3156	143.856	79.7595	99.8223	1.45916	8.29268e-06	0.000269364	up	Os08g0189900	8.29268e-06
Os11t0517400-01	4.0507	4.0885	3.1525	1.1495	1.0251	1.3473	-1.48093	8.30356e-06	0.000269364	down	Os11g0517400	8.30356e-06
Os03t0133400-01	164.548	184.503	215.314	288.971	331.57	395.122	1.05757	8.65993e-06	0.000280522	up	Os03g0133400	8.65993e-06
Os12t0608633-00	9.0445	12.9237	5.7967	59.0121	18.4973	32.8265	2.16883	8.87313e-06	0.000286606	up	Os12g0608633	8.87313e-06
Os02t0198500-02	15.0211	11.9859	13.7134	4.0051	5.1284	3.5332	-1.46931	8.97128e-06	0.000289362	down	Os02g0198500	8.97128e-06
Os11t0131100-00	7.1061	9.6805	5.4017	22.6262	17.1451	14.8567	1.50116	9.11752e-06	0.000293659	up	Os11g0131100	9.11752e-06
Os04t0465100-01	28.3639	36.8456	24.5896	55.483	51.283	76.4317	1.23214	9.18207e-06	0.000295317	up	Os04g0465100	9.18207e-06
Os12t0416900-01	1.3474	2.4986	2.3595	0.0708	0.068	0	-5.2407	9.27319e-06	0.000297824	down	Os12g0416900	9.27319e-06
Os12t0406000-01	0.3124	0.3676	0.3875	0	0	0	-6.20662	9.53353e-06	0.000305316	down	Os12g0406000	9.53353e-06
Os03t0253200-01	2.5196	2.3929	1.2772	10.7254	3.6786	13.0167	2.3248	9.62698e-06	0.000307873	up	Os03g0253200	9.62698e-06
Os01t0276600-01	15.0876	12.6913	13.0659	3.5692	5.5638	4.6546	-1.34942	9.70928e-06	0.000310065	down	Os01g0276600	9.70928e-06
Os01t0800300-01	1.9341	2.4431	2.6412	8.4749	3.8468	6.8292	1.63732	9.81526e-06	0.000313007	up	Os01g0800300	9.81526e-06
Os05t0527000-01	2.3047	4.1711	2.3915	8.1154	5.967	8.0094	1.51693	9.85389e-06	0.000313796	up	Os05g0527000	9.85389e-06
Os11t0660700-01	2.4648	1.6003	1.0914	0	0	0	-6.36363	9.92332e-06	0.000315561	down	Os11g0660700	9.92332e-06
Os12t0254700-01	0.3409	0.382	0.3269	0.0281	0.027	0.0298	-3.42364	1.04137e-05	0.000330689	down	Os12g0254700	1.04137e-05
Os05t0387300-01	9.7775	12.9551	6.0875	1.9366	0.62	2.1641	-2.42982	1.04896e-05	0.000332632	down	Os05g0387300	1.04896e-05
Os02t0570300-00	0.8293	0.7981	0.6196	3.0278	1.5091	2.6778	1.86799	1.07819e-05	0.000340943	up	Os02g0570300	1.07819e-05
Os06t0335950-00	3.4705	3.0551	2.3265	0	0.0381	0.4203	-4.09695	1.08069e-05	0.000341258	down	Os06g0335950	1.08069e-05
Os07t0129300-00	23.806	30.3059	6.8457	3.9524	2.014	3.074	-2.56285	1.08809e-05	0.000343112	down	Os07g0129300	1.08809e-05
novel.302	0.2836	0	0.1655	2.1297	3.6186	4.6826	4.73774	1.09694e-05	0.000345036	up	novel.302	1.09694e-05
Os10t0445900-01	27.4051	33.6834	27.6502	57.8994	54.6268	44.2943	1.0302	1.09724e-05	0.000345036	up	Os10g0445900	1.09724e-05
Os07t0588200-01	1.9433	2.0551	1.5955	5.9217	5.4737	3.1083	1.58356	1.10064e-05	0.000345624	up	Os07g0588200	1.10064e-05
Os03t0259001-00	0.5703	0.6712	0.2497	0	0	0	-6.40904	1.10421e-05	0.000346263	down	Os03g0259001	1.10421e-05
Os06t0206700-01	0.9274	1.0865	0.9094	0.15	0.2264	0.2269	-2.06581	1.12151e-05	0.000351198	down	Os06g0206700	1.12151e-05
Os05t0476700-01	378.167	541.378	388.237	783.614	1207.83	891.387	1.36341	1.13371e-05	0.000354527	up	Os05g0476700	1.13371e-05
Os12t0573600-01	13.8044	11.0172	6.6847	2.7173	0.6808	1.6259	-2.47279	1.14911e-05	0.000358847	down	Os12g0573600	1.14911e-05
novel.555	0.721	0	0.6733	3.1656	8.4802	5.644	3.86668	1.20877e-05	0.000376436	up	novel.555	1.20877e-05
Os11t0695800-01	0.3666	0.4009	0.7976	3.1577	3.8277	1.1007	2.59645	1.21615e-05	0.000378213	up	Os11g0695800	1.21615e-05
Os11t0158000-01	0.1595	0.6673	0.8378	2.9484	2.92	3.7065	2.75046	1.21833e-05	0.00037837	up	Os11g0158000	1.21833e-05
Os06t0325602-00	1.9566	1.5505	1.8688	0.0685	0	0.0725	-5.08402	1.22348e-05	0.000379447	down	Os06g0325602	1.22348e-05
Os12t0150500-00	2.3847	3.579	4.9625	0	0.2301	0	-5.28875	1.22611e-05	0.000379739	down	Os12g0150500	1.22611e-05
Os10t0142500-01	4.7786	5.0947	7.7775	12.4225	11.1653	14.1062	1.30074	1.22975e-05	0.000380224	up	Os10g0142500	1.22975e-05
novel.699	6.6753	10.4739	3.0391	50.9805	14.6657	35.5985	2.5032	1.23104e-05	0.000380224	up	novel.699	1.23104e-05
Os08t0248100-01	5.2111	4.1975	3.6457	11.0768	14.929	7.7064	1.58844	1.23819e-05	0.000381912	up	Os08g0248100	1.23819e-05
Os05t0101600-01	1.0925	1.2355	1.103	8.9044	3.1454	2.7087	2.28567	1.30257e-05	0.000400674	up	Os05g0101600	1.30257e-05
Os06t0508950-00	2.6301	2.9131	2.5285	0	0	0	-6.14064	1.30761e-05	0.000401678	down	Os06g0508950	1.30761e-05
Os06t0202400-01	7.9076	6.2577	7.5455	17.7962	11.1395	14.9707	1.21003	1.31805e-05	0.000404332	up	Os06g0202400	1.31805e-05
Os09t0457900-01	26.8966	48.5863	13.3664	107.269	96.425	109.66	2.02541	1.32085e-05	0.00040445	up	Os09g0457900	1.32085e-05
Os10t0577200-01	108.455	107.487	130.589	237.968	166.048	316.956	1.25207	1.32201e-05	0.00040445	up	Os10g0577200	1.32201e-05
Os02t0671300-01	22.9548	28.4752	24.9502	52.5338	35.0628	62.2728	1.16795	1.32584e-05	0.000405071	up	Os02g0671300	1.32584e-05
Os11t0505300-01	0.4376	0.356	0.227	4.2691	0.5934	8.0278	3.82361	1.34559e-05	0.000410552	up	Os11g0505300	1.34559e-05
Os11t0638700-00	0.6893	0.7487	0.2476	0	0	0	-6.42869	1.37572e-05	0.000419178	down	Os11g0638700	1.37572e-05
Os01t0841600-01	68.2357	65.2413	47.8065	20.2694	13.4351	26.5918	-1.39493	1.38233e-05	0.000419669	down	Os01g0841600	1.38233e-05
Os07t0277200-01	20.5175	13.2738	17.0259	4.2842	3.5658	6.7527	-1.60427	1.38291e-05	0.000419669	down	Os07g0277200	1.38291e-05
Os07t0298900-01	0.4739	1.1717	0.7544	10.1545	1.1951	9.7486	3.30622	1.39243e-05	0.000421525	up	Os07g0298900	1.39243e-05
Os01t0332200-01	5.498	6.6445	6.2936	2.0969	1.7176	2.481	-1.34968	1.39846e-05	0.000422682	down	Os01g0332200	1.39846e-05
Os06t0597900-01	3.7748	4.5768	4.006	1.4868	0.9043	1.4166	-1.50305	1.41678e-05	0.000427648	down	Os06g0597900	1.41678e-05
novel.997	0.657	0.3927	0.2191	3.4701	0.8331	17.4492	4.27003	1.4228e-05	0.000428892	up	novel.997	1.4228e-05
Os05t0108400-01	10.3253	9.5267	6.7376	3.1813	1.2926	2.4611	-1.75474	1.473e-05	0.000442841	down	Os05g0108400	1.473e-05
Os06t0524300-01	2.2602	1.7285	2.5719	5.8811	3.7724	4.321	1.28732	1.49965e-05	0.000450255	up	Os06g0524300	1.49965e-05
Os01t0820400-01	0.1489	0.3115	0.1738	2.0644	2.8087	1.1838	3.47889	1.52449e-05	0.000457105	up	Os01g0820400	1.52449e-05
Os12t0220866-00	0.5511	0.3222	0.4352	0	0	0.0198	-5.81157	1.55074e-05	0.000463742	down	Os12g0220866	1.55074e-05
Os09t0571200-01	426.843	540.244	392.749	774.947	695.6	1025.69	1.0795	1.56831e-05	0.000467759	up	Os09g0571200	1.56831e-05
Os11t0616700-00	1.6111	1.5449	0.7053	0	0	0	-6.28481	1.59669e-05	0.000475594	down	Os11g0616700	1.59669e-05
Os01t0559750-01	1068.9	1520.32	1601.39	2578.37	3210.69	6090.18	1.71043	1.61141e-05	0.000478576	up	Os01g0559750	1.61141e-05
Os10t0127900-03	14.1606	16.7314	8.7913	3.2722	1.3927	4.1726	-1.98244	1.61518e-05	0.000478576	down	Os10g0127900	1.61518e-05
Os11t0615900-01	0.9679	0.9578	0.397	0	0	0.032	-5.94912	1.61878e-05	0.000479015	down	Os11g0615900	1.61878e-05
novel.1058	0	0	0.1368	1.8955	2.8605	2.1499	5.90028	1.63507e-05	0.000483201	up	novel.1058	1.63507e-05
Os01t0219000-00	13.5303	12.7379	12.0616	23.4493	18.6299	30.1649	1.11217	1.65612e-05	0.000488783	up	Os01g0219000	1.65612e-05
novel.983	4.4407	3.5351	5.203	9.2051	10.688	7.4883	1.26933	1.69628e-05	0.000499983	up	novel.983	1.69628e-05
Os12t0255200-02	0.3978	0.8811	0.2458	0	0	0	-6.45916	1.70272e-05	0.000501227	down	Os12g0255200	1.70272e-05
Os01t0182100-01	8.8957	10.4499	12.5686	24.0636	15.9026	19.3	1.09107	1.73547e-05	0.000510202	up	Os01g0182100	1.73547e-05
Os08t0520700-01	2.8573	3.9981	3.9854	6.4312	7.2468	8.3514	1.23448	1.75889e-05	0.000516415	up	Os08g0520700	1.75889e-05
Os06t0335900-02	16.7567	11.1543	6.5797	0.88	1.1832	2.6085	-2.69108	1.76893e-05	0.000518243	down	Os06g0335900	1.76893e-05
Os07t0541900-01	0.1086	0	0	0.7529	0.5423	0.9299	4.48496	1.76971e-05	0.000518243	up	Os07g0541900	1.76971e-05
Os04t0648950-01	67.8974	64.2509	118.829	161.612	384.421	267.309	1.92773	1.85914e-05	0.000543725	up	Os04g0648950	1.85914e-05
Os07t0602600-01	1.0575	0.9877	0.5291	5.1929	2.3469	2.4946	2.14405	1.8785e-05	0.000548678	up	Os07g0602600	1.8785e-05
Os06t0627400-01	0.7534	0.4128	0.7538	0	0	0	-6.17905	1.88364e-05	0.000549468	down	Os06g0627400	1.88364e-05
Os01t0867700-01	77.0879	79.3494	82.1537	140.581	108.317	184.404	1.05877	1.88989e-05	0.000550331	up	Os01g0867700	1.88989e-05
Os11t0118950-00	0.8028	0.6998	1.7963	4.4061	5.5677	3.5188	2.26115	1.89147e-05	0.000550331	up	Os11g0118950	1.89147e-05
Os05t0474400-01	175.523	206.66	257.122	343.087	361.215	415.001	1.0166	1.93482e-05	0.000561495	up	Os05g0474400	1.93482e-05
Os04t0649500-01	4.9327	3.8699	2.5404	0.5029	0.4025	0.8873	-2.4739	1.96078e-05	0.000567571	down	Os04g0649500	1.96078e-05
Os08t0562600-03	159.477	167.414	130.146	277.666	220.06	371.321	1.1257	2.02767e-05	0.000586182	up	Os08g0562600	2.02767e-05
Os01t0815400-01	102.306	127.88	124.52	310.089	181.502	195.439	1.14825	2.06761e-05	0.000596964	up	Os01g0815400	2.06761e-05
Os04t0685300-02	571.659	777.341	369.764	2114.37	933.154	2771.99	1.94575	2.08859e-05	0.000602251	up	Os04g0685300	2.08859e-05
Os11t0119100-01	4.447	4.3781	4.6824	10.9143	6.16	11.2697	1.26034	2.10701e-05	0.000606788	up	Os11g0119100	2.10701e-05
Os07t0646600-01	6.1886	6.4035	5.1937	13.6048	8.2402	12.3975	1.13764	2.11151e-05	0.000607308	up	Os07g0646600	2.11151e-05
Os11t0618800-00	4.3002	5.6819	5.4162	0.6537	1.2556	0.5537	-2.41345	2.13932e-05	0.000614523	down	Os11g0618800	2.13932e-05
Os03t0247300-01	4.4336	3.5085	6.0308	10.2006	23.9986	12.4019	1.97319	2.14508e-05	0.000615133	up	Os03g0247300	2.14508e-05
Os06t0503400-01	391.403	406.873	410.677	151.481	203.689	160.234	-1.01255	2.14689e-05	0.000615133	down	Os06g0503400	2.14689e-05
Os11t0551350-01	14.0656	10.9297	14.3868	5.9588	3.4187	3.5227	-1.4152	2.18174e-05	0.000624326	down	Os11g0551350	2.18174e-05
Os11t0687001-00	1.5041	1.4504	1.1248	0.0272	0	0.23	-3.82794	2.19358e-05	0.00062692	down	Os11g0687001	2.19358e-05
Os02t0595300-00	7.3834	8.8907	10.2227	17.0614	28.9597	19.2167	1.52636	2.19852e-05	0.000627538	up	Os02g0595300	2.19852e-05
Os03t0741600-00	81.751	83.253	90.1233	142.905	184.12	131.45	1.06296	2.2134e-05	0.000630985	up	Os03g0741600	2.2134e-05
novel.597	0.49	2.1783	1.001	8.2088	12.2328	4.1952	2.98083	2.24316e-05	0.000638665	up	novel.597	2.24316e-05
Os08t0189400-01	9.0656	8.6543	10.4802	30.6095	17.286	16.9017	1.39445	2.25258e-05	0.000640538	up	Os08g0189400	2.25258e-05
Os09t0545300-01	18.8877	14.9975	21.8485	7.7372	6.2873	7.2457	-1.18786	2.2724e-05	0.00064536	down	Os09g0545300	2.2724e-05
Os11t0640500-00	0	0	0	1.5942	0.03	1.1251	7.58414	2.28499e-05	0.000648123	up	Os11g0640500	2.28499e-05
Os07t0249900-01	3.4663	3.9631	4.1405	0.9314	0.1789	0.6902	-2.5044	2.31195e-05	0.000654945	down	Os07g0249900	2.31195e-05
Os12t0239900-01	26.9656	25.9594	22.1983	6.7029	10.6094	7.2272	-1.39341	2.33078e-05	0.000659008	down	Os12g0239900	2.33078e-05
Os07t0270950-01	3.4627	3.4425	4.0089	8.1009	5.1124	8.4358	1.18279	2.33213e-05	0.000659008	up	Os07g0270950	2.33213e-05
Os06t0483701-01	2.6048	0.7336	3.1578	0	0	0	-6.45664	2.43171e-05	0.000684578	down	Os06g0483701	2.43171e-05
Os11t0141333-00	3.9382	3.7664	4.5316	7.6053	9.1141	7.6383	1.2079	2.43646e-05	0.000685061	up	Os11g0141333	2.43646e-05
Os05t0471350-00	8.0248	9.0291	6.7701	15.3491	12.2714	18.3935	1.1479	2.44833e-05	0.000686961	up	Os05g0471350	2.44833e-05
novel.163	0.0676	0.0707	0	1.8742	0.75	2.2321	5.26724	2.45613e-05	0.000688022	up	novel.163	2.45613e-05
Os06t0717100-01	96.176	100.226	79.7254	152.557	133.486	204.836	1.03128	2.51282e-05	0.000703029	up	Os06g0717100	2.51282e-05
Os02t0777800-01	64.7144	95.8555	78.9232	152.118	231.07	145.653	1.36744	2.54372e-05	0.000710794	up	Os02g0777800	2.54372e-05
Os01t0732801-01	10.4735	17.9447	8.5375	25.5062	40.4745	33.7381	1.65462	2.55612e-05	0.000713376	up	Os01g0732801	2.55612e-05
Os12t0109000-00	7.3991	10.4714	2.5404	0	0	0.2662	-6.02573	2.57087e-05	0.000716402	down	Os12g0109000	2.57087e-05
Os11t0120100-01	5.5989	5.1594	8.0922	15.9156	24.4062	12.0115	1.69947	2.57331e-05	0.000716402	up	Os11g0120100	2.57331e-05
Os11t0619000-01	0.8564	1.0526	0.7748	0.1979	0.095	0.1833	-2.30415	2.58744e-05	0.000718119	down	Os11g0619000	2.58744e-05
Os06t0498000-00	14.137	13.5177	17.2119	3.8079	5.5817	5.6224	-1.36519	2.5887e-05	0.000718119	down	Os06g0498000	2.5887e-05
Os06t0129000-01	9.996	12.7447	16.6449	23.9268	24.4014	33.2652	1.258	2.58902e-05	0.000718119	up	Os06g0129000	2.58902e-05
Os06t0347966-01	26.7866	27.9361	36.5905	4.6193	10.8242	4.4011	-1.96389	2.59467e-05	0.000718804	down	Os06g0347966	2.59467e-05
Os07t0454400-01	6.5093	6.7842	8.2055	2.1293	3.2115	2.1241	-1.30406	2.59838e-05	0.000718948	down	Os07g0454400	2.59838e-05
Os04t0301500-01	30.3776	50.4051	32.7008	86.0576	259.517	97.1157	2.21162	2.62994e-05	0.000725903	up	Os04g0301500	2.62994e-05
Os01t0351500-00	89.3448	63.465	48.4674	3.1803	11.5808	16.2728	-2.477	2.6369e-05	0.000726934	down	Os01g0351500	2.6369e-05
Os11t0450050-00	2.4904	3.2419	2.5519	0.9591	0.9211	0.6431	-1.50317	2.65227e-05	0.000730281	down	Os11g0450050	2.65227e-05
Os05t0414800-01	1.9886	3.3803	3.9175	7.1802	17.5147	11.7057	2.20843	2.6697e-05	0.000734185	up	Os05g0414800	2.6697e-05
Os06t0579100-01	7.9739	14.1767	12.1045	24.3995	72.2088	31.2245	2.1455	2.69116e-05	0.000739185	up	Os06g0579100	2.69116e-05
Os12t0503000-04	2.8408	1.5935	2.1147	0.333	0.5025	0.3525	-2.24815	2.70847e-05	0.000743034	down	Os12g0503000	2.70847e-05
Os09t0349100-00	0	0	0	36.8407	2.6885	0.7113	10.6042	2.74753e-05	0.000752838	up	Os09g0349100	2.74753e-05
Os02t0709000-00	0.0993	0.2077	0.1159	1.8351	0.9913	0.8499	3.31444	2.84745e-05	0.000778327	up	Os02g0709000	2.84745e-05
Os01t0635550-00	1.0682	1.543	0.8907	2.7622	6.9421	4.1684	2.21889	2.90013e-05	0.000789858	up	Os01g0635550	2.90013e-05
Os09t0539500-01	35.6879	34.3473	37.4381	71.3753	45.7744	77.2615	1.04897	2.91377e-05	0.000792149	up	Os09g0539500	2.91377e-05
Os09t0566100-01	1.1674	1.4892	1.6121	4.54	2.0694	4.8932	1.61783	2.91986e-05	0.000792149	up	Os09g0566100	2.91986e-05
Os06t0283100-00	8.6448	8.5426	5.2391	2.3377	2.4491	2.6547	-1.38586	2.92172e-05	0.000792149	down	Os06g0283100	2.92172e-05
Os06t0298000-00	0.8192	0.5961	0.2495	2.6338	1.5413	2.8317	2.25203	2.92258e-05	0.000792149	up	Os06g0298000	2.92258e-05
Os11t0548600-00	13.5204	11.3975	5.0135	1.2865	0	0.0973	-4.28391	2.95389e-05	0.000798718	down	Os11g0548600	2.95389e-05
Os06t0490000-01	0.7966	0.7051	0.8584	1.9117	2.0399	1.8363	1.50538	2.95961e-05	0.000799306	up	Os06g0490000	2.95961e-05
Os04t0458000-00	1.3364	2.4146	2.2692	0	0	0	-6.06237	2.99407e-05	0.000807648	down	Os04g0458000	2.99407e-05
Os02t0159700-01	21.5539	18.8158	13.1754	82.4525	36.9612	35.087	1.71386	3.10261e-05	0.00083493	up	Os02g0159700	3.10261e-05
Os05t0474800-01	34.9456	60.8408	31.1613	93.1686	113.736	88.959	1.43837	3.11065e-05	0.000836098	up	Os05g0474800	3.11065e-05
Os07t0661400-01	678.313	655.978	526.096	1400.86	836.647	1105.77	1.03857	3.13151e-05	0.000840703	up	Os07g0661400	3.13151e-05
Os02t0702100-01	37.649	64.8648	52.718	82.6602	274.476	202.1	2.0876	3.17582e-05	0.000851587	up	Os02g0702100	3.17582e-05
Os03t0249500-01	42.9699	50.1613	67.3673	88.9368	96.842	115.932	1.11958	3.32421e-05	0.000890321	up	Os03g0249500	3.32421e-05
novel.574	0.078	0.0816	0.182	0.9008	4.4986	1.4304	4.60042	3.33475e-05	0.000892085	up	novel.574	3.33475e-05
Os05t0545400-01	98.003	137.974	54.9454	279.893	211.363	247.077	1.54497	3.35943e-05	0.000897624	up	Os05g0545400	3.35943e-05
Os07t0569500-01	2.4653	2.5788	2.5477	4.7163	6.5024	4.9433	1.30794	3.41275e-05	0.000910794	up	Os07g0569500	3.41275e-05
Os02t0193000-01	62.6446	88.0837	64.3197	160.821	102.251	205.299	1.3175	3.44779e-05	0.000919057	up	Os02g0193000	3.44779e-05
Os12t0264500-01	7.9902	9.0119	9.8986	0.2198	1.9602	1.097	-2.78619	3.47772e-05	0.000924851	down	Os12g0264500	3.47772e-05
Os07t0686600-01	80.6799	97.1697	72.1934	136.627	255.589	180.97	1.42383	3.4913e-05	0.000927373	up	Os07g0686600	3.4913e-05
Os08t0128000-01	4.3518	5.7998	2.8976	0.8939	0.5008	1.4194	-2.02502	3.5307e-05	0.000936735	down	Os08g0128000	3.5307e-05
Os12t0405300-01	2.3518	2.0967	1.6847	0.5558	0.4152	0.7191	-1.66649	3.53673e-05	0.000937233	down	Os12g0405300	3.53673e-05
Os01t0829400-01	4.4616	5.1583	3.358	8.0716	9.5755	14.361	1.50768	3.55073e-05	0.000939839	up	Os01g0829400	3.55073e-05
Os02t0173600-01	5.2647	5.3158	3.1583	1.225	0.933	1.6546	-1.6551	3.69345e-05	0.00097533	down	Os02g0173600	3.69345e-05
Os04t0512500-01	38.5587	35.9196	34.8702	52.1989	65.5541	77.3221	1.0455	3.69866e-05	0.000975565	up	Os04g0512500	3.69866e-05
novel.396	26.4248	25.5444	25.3163	43.7964	44.4868	72.8895	1.263	3.76919e-05	0.000993009	up	novel.396	3.76919e-05
novel.118	6.6571	9.5968	7.7713	21.4589	33.0228	13.8217	1.73627	3.77873e-05	0.000994361	up	novel.118	3.77873e-05
Os06t0486300-00	0.7492	0.8759	0.8232	4.0737	9.6828	1.5633	2.89379	3.79956e-05	0.000998679	up	Os06g0486300	3.79956e-05
novel.800	3.3719	1.1197	5.4358	0	0.2969	0	-4.77663	3.84789e-05	0.00100903	down	novel.800	3.84789e-05
Os12t0284000-01	3.3212	3.7521	2.2332	0.9517	0.737	1.1049	-1.5392	3.86942e-05	0.0010135	down	Os12g0284000	3.86942e-05
Os12t0108000-01	4.1554	5.8586	3.9018	15.1341	6.6823	17.605	1.68831	3.90555e-05	0.00102178	up	Os12g0108000	3.90555e-05
Os07t0475000-01	16.7973	9.8655	7.3131	128.218	17.798	52.7949	2.70683	3.95194e-05	0.00103272	up	Os07g0475000	3.95194e-05
Os02t0255500-01	55.7198	57.842	76.134	28.1001	29	23.4576	-1.02475	3.98513e-05	0.00103945	down	Os02g0255500	3.98513e-05
Os11t0696200-01	52.9726	52.8331	34.9561	15.3861	2.6532	4.7245	-2.46434	3.98737e-05	0.00103945	down	Os11g0696200	3.98737e-05
Os04t0420700-00	1.3825	0.685	0.8069	0.042	0.0404	0.0445	-4.30289	3.99611e-05	0.00103945	down	Os04g0420700	3.99611e-05
Os03t0107700-01	284.613	350.702	241.688	898.025	417.956	1464.64	1.85114	4.06461e-05	0.00105369	up	Os03g0107700	4.06461e-05
Os02t0147300-01	2.0165	2.6287	1.9324	0.8172	0.8516	0.7178	-1.25195	4.06487e-05	0.00105369	down	Os02g0147300	4.06487e-05
Os08t0189600-01	58.5633	65.2462	68.8596	111.282	136.475	94.8662	1.04727	4.27884e-05	0.00110789	up	Os08g0189600	4.27884e-05
Os11t0655000-01	2.1779	1.9338	1.8329	3.7159	3.5405	3.4072	1.04773	4.30693e-05	0.00111388	up	Os11g0655000	4.30693e-05
Os01t0862800-01	7.6228	11.5121	6.3403	17.2845	20.1412	17.1323	1.31255	4.36274e-05	0.00112686	up	Os01g0862800	4.36274e-05
Os11t0701900-01	7.7848	7.7682	5.1418	0.8284	0.5115	2.2552	-2.34052	4.36708e-05	0.00112686	down	Os11g0701900	4.36708e-05
Os06t0335975-00	21.6795	21.8054	13.6274	2.6494	0.4626	4.5895	-2.71992	4.38183e-05	0.00112937	down	Os06g0335975	4.38183e-05
Os07t0673801-01	48.2422	39.8343	34.5167	12.0574	17.9786	13.1001	-1.28843	4.39163e-05	0.00113061	down	Os07g0673801	4.39163e-05
Os11t0141800-01	141.276	132.429	162.961	31.6654	62.6842	42.2807	-1.44866	4.46521e-05	0.00114693	down	Os11g0141800	4.46521e-05
Os07t0536300-00	41.4929	57.7512	44.8349	2.5753	11.0345	1.2583	-3.01061	4.47808e-05	0.0011482	down	Os07g0536300	4.47808e-05
Os03t0114100-01	27.7887	35.6389	38.53	11.8095	12.9953	15.8877	-1.11643	4.48029e-05	0.0011482	down	Os03g0114100	4.48029e-05
Os12t0140300-01	4.6132	4.8511	6.2117	2.2843	2.0854	2.06	-1.07838	4.54039e-05	0.00116228	down	Os12g0140300	4.54039e-05
Os07t0484600-01	4.746	5.0975	4.0069	22.8645	6.9589	13.0613	1.80722	4.61683e-05	0.00118051	up	Os07g0484600	4.61683e-05
Os11t0145700-00	2.2668	1.7646	1.9077	3.8372	4.7379	4.9648	1.39729	4.65983e-05	0.00118881	up	Os11g0145700	4.65983e-05
Os01t0770700-01	1104.75	857.12	624.836	392.228	297.985	283.513	-1.2101	4.83249e-05	0.00123147	down	Os01g0770700	4.83249e-05
Os06t0296100-01	72.1539	81.0437	131.256	21.8384	36.7648	21.491	-1.60169	4.88307e-05	0.00124295	down	Os06g0296100	4.88307e-05
Os02t0820300-01	5.566	4.8417	4.309	10.8989	7.0862	8.5996	1.04744	4.9629e-05	0.00126185	up	Os02g0820300	4.9629e-05
Os08t0225050-01	3.1767	3.1029	2.6523	0.0486	0.5836	0.0772	-3.37976	4.97612e-05	0.00126379	down	Os08g0225050	4.97612e-05
Os01t0758000-00	5.5295	7.2637	4.9539	18.1264	14.2687	10.5382	1.47821	4.98889e-05	0.00126561	up	Os01g0758000	4.98889e-05
Os02t0801450-01	1.3996	1.464	1.3146	2.7509	1.9992	2.8728	1.06446	5.02839e-05	0.0012742	up	Os02g0801450	5.02839e-05
Os12t0626200-01	8.7264	10.419	7.4087	1.8332	0.6846	2.911	-2.10964	5.12794e-05	0.00129651	down	Os12g0626200	5.12794e-05
Os07t0680600-01	8.8015	28.6348	7.8165	79.1398	33.4989	105.397	2.45833	5.2136e-05	0.0013167	up	Os07g0680600	5.2136e-05
novel.252	0	0	0.3002	5.3488	1.7122	2.3593	5.25069	5.24992e-05	0.00132439	up	novel.252	5.24992e-05
Os01t0691000-01	6.6827	7.4348	5.6367	2.3654	2.486	2.9293	-1.13888	5.33636e-05	0.00134298	down	Os01g0691000	5.33636e-05
Os03t0820300-01	293.421	349.43	177.989	550.188	677.495	558.534	1.33715	5.34146e-05	0.00134298	up	Os03g0820300	5.34146e-05
Os08t0438801-01	0	0	0.1215	2.1639	0.9236	2.5452	5.74272	5.40102e-05	0.00135644	up	Os08g0438801	5.40102e-05
novel.116	0.3703	0.3874	0.3088	1.2836	8.9813	1.2942	3.70785	5.47131e-05	0.00137105	up	novel.116	5.47131e-05
Os11t0299300-01	2.5799	3.4109	1.0457	6.6241	6.7591	9.3792	1.89689	5.52207e-05	0.0013807	up	Os11g0299300	5.52207e-05
Os07t0538300-01	19.7702	30.4736	33.9212	5.0921	10.0844	8.8321	-1.5838	5.64045e-05	0.00140874	down	Os07g0538300	5.64045e-05
Os12t0127400-00	0.7772	0.4573	1.1909	2.8624	5.0128	2.3173	2.30564	5.72173e-05	0.00142589	up	Os12g0127400	5.72173e-05
Os05t0109825-00	41.4046	47.3033	24.4095	183.686	49.5331	246.315	2.26066	5.7937e-05	0.00144223	up	Os05g0109825	5.7937e-05
Os07t0490700-01	3.9995	5.0203	3.9898	1.0922	1.0489	1.4231	-1.6661	6.0092e-05	0.00149258	down	Os07g0490700	6.0092e-05
Os12t0576100-00	1.8663	1.3015	10.6512	25.0371	51.7707	27.0122	3.14614	6.027e-05	0.00149536	up	Os12g0576100	6.027e-05
Os07t0572400-01	7.3503	5.9731	2.8366	1.2634	0.8763	1.2631	-2.05449	6.09969e-05	0.00151173	down	Os07g0572400	6.09969e-05
Os06t0567200-01	5.6932	8.7016	13.189	21.1994	20.5227	22.3701	1.42536	6.15585e-05	0.00152398	up	Os06g0567200	6.15585e-05
Os09t0522100-00	21.8078	39.9206	12.9161	68.0867	67.9675	79.9235	1.74169	6.16758e-05	0.00152521	up	Os09g0522100	6.16758e-05
Os05t0252100-01	1.3012	1.9586	1.1485	0.33	0.0704	0.2717	-2.53437	6.19607e-05	0.00153058	down	Os05g0252100	6.19607e-05
Os07t0646400-01	0.2322	0.1889	0.4216	1.4605	1.4026	0.7257	2.31316	6.31839e-05	0.00155909	up	Os07g0646400	6.31839e-05
Os03t0642300-00	12.5095	19.1022	11.4103	23.1907	37.8479	48.9528	1.57094	6.33056e-05	0.00156039	up	Os03g0642300	6.33056e-05
Os02t0101900-01	0.6847	1.0112	1.5046	2.2803	3.7989	4.5817	1.95871	6.48551e-05	0.00159684	up	Os02g0101900	6.48551e-05
Os01t0155200-00	0.163	0.0487	0.0544	0.8611	1.0853	0.3418	3.30675	6.56027e-05	0.00161348	up	Os01g0155200	6.56027e-05
Os01t0369600-01	5.5062	5.3395	5.6554	9.338	7.6305	12.5447	1.03776	6.73997e-05	0.0016556	up	Os01g0369600	6.73997e-05
Os09t0341600-01	23.5166	55.5541	8.1001	180.663	71.29	294.382	2.83528	6.7462e-05	0.0016556	up	Os09g0341600	6.7462e-05
Os02t0739400-01	73.9258	120.422	55.3541	151.501	239.411	247.675	1.5747	6.83552e-05	0.00167224	up	Os02g0739400	6.83552e-05
Os08t0374701-01	63.7715	107.259	59.7372	136.837	205.937	180.185	1.40135	6.83621e-05	0.00167224	up	Os08g0374701	6.83621e-05
Os08t0229601-01	3.9588	4.7578	2.0321	15.2467	6.2619	11.161	1.78689	7.10147e-05	0.00173337	up	Os08g0229601	7.10147e-05
novel.620	11.7985	13.6796	9.9338	41.8912	16.6831	26.372	1.44569	7.20695e-05	0.00175722	up	novel.620	7.20695e-05
Os04t0610400-01	780.906	914.809	473.93	1807.29	1129.91	1993.09	1.37807	7.29286e-05	0.00177514	up	Os04g0610400	7.29286e-05
Os06t0666400-01	148.863	201.639	214.009	279.677	349.475	396.963	1.07515	7.29616e-05	0.00177514	up	Os06g0666400	7.29616e-05
novel.354	106.079	122.001	139.255	398.759	210.341	196.104	1.32385	7.31261e-05	0.00177722	up	novel.354	7.31261e-05
Os05t0424700-01	59.0019	37.7285	22.0852	13.6027	5.5123	9.0729	-1.8948	7.32281e-05	0.00177779	down	Os05g0424700	7.32281e-05
Os02t0159850-00	5.7346	6.7184	6.4266	22.7925	35.3786	11.2226	2.10882	7.56041e-05	0.0018335	up	Os02g0159850	7.56041e-05
Os10t0504200-01	23.5506	25.226	22.4337	7.8366	10.9404	10.754	-1.05543	7.63487e-05	0.00184957	down	Os10g0504200	7.63487e-05
Os05t0130300-01	44.4902	56.3545	33.9677	151.091	88.1698	74.4833	1.41362	7.72618e-05	0.00186969	up	Os05g0130300	7.72618e-05
Os06t0304700-01	1.6625	1.341	0.9119	0.2314	0	0.1715	-3.12109	7.86861e-05	0.00190008	down	Os06g0304700	7.86861e-05
Os06t0595900-01	3.3644	2.9013	1.4752	6.5419	5.1171	7.1061	1.47395	7.98823e-05	0.00192408	up	Os06g0595900	7.98823e-05
Os03t0110300-02	106.208	87.9944	96.7358	205.664	141.658	360.541	1.47505	7.99257e-05	0.00192408	up	Os03g0110300	7.99257e-05
Os07t0285200-01	1.1036	1.1544	0.773	3.1452	1.8368	2.8347	1.55521	7.99358e-05	0.00192408	up	Os07g0285200	7.99358e-05
Os01t0675800-01	20.8702	28.7622	13.5235	55.3619	34.9113	57.6702	1.42283	8.18396e-05	0.00196587	up	Os01g0675800	8.18396e-05
Os12t0641100-01	5.3041	6.5658	5.624	2.5958	1.285	2.4364	-1.27989	8.1846e-05	0.00196587	down	Os12g0641100	8.1846e-05
Os05t0237200-01	2.1572	2.043	2.1779	0.6736	0.744	0.6775	-1.39654	8.32002e-05	0.00199627	down	Os05g0237200	8.32002e-05
Os06t0647700-01	3.9282	4.5166	3.8277	1.8005	1.2248	1.7472	-1.16563	8.36844e-05	0.00200576	down	Os06g0647700	8.36844e-05
Os01t0656400-00	7.4893	12.0524	4.9599	19.7191	18.0585	22.4606	1.50215	8.51506e-05	0.00203658	up	Os01g0656400	8.51506e-05
Os07t0117400-01	0.9108	1.0072	1.0632	0.2706	0.1732	0.0955	-2.25671	8.58887e-05	0.00205206	down	Os07g0117400	8.58887e-05
Os05t0518600-02	5.7129	5.5958	5.1373	8.7698	14.8732	10.2222	1.26583	8.63322e-05	0.00206047	up	Os05g0518600	8.63322e-05
Os02t0572200-01	4.5735	5.2104	5.2861	2.1451	1.8088	1.9939	-1.13668	8.85723e-05	0.00210948	down	Os02g0572200	8.85723e-05
Os10t0124900-01	0.6357	0.7161	0.5137	1.8644	1.5734	3.4689	2.0813	9.11448e-05	0.00216846	up	Os10g0124900	9.11448e-05
Os11t0558900-01	0.4087	0.3304	0.6289	0	0.0206	0.0454	-4.18309	9.22988e-05	0.00218899	down	Os11g0558900	9.22988e-05
Os09t0360400-01	61.6766	54.2995	55.8737	163.72	77.956	103.423	1.19266	9.39285e-05	0.00222531	up	Os09g0360400	9.39285e-05
Os11t0539700-00	0.1253	0	0	1.0861	1.3212	0.9965	4.89885	9.45913e-05	0.00223866	up	Os11g0539700	9.45913e-05
Os02t0575900-01	9.1914	7.1085	15.0056	25.6578	30.5452	19.7234	1.49399	9.5588e-05	0.00225988	up	Os02g0575900	9.5588e-05
Os11t0141500-00	4.6998	4.3699	3.9859	6.6368	8.6915	8.6473	1.08867	9.67585e-05	0.00228516	up	Os11g0141500	9.67585e-05
Os06t0161400-01	0.2818	0.3484	0.2692	1.036	0.7391	1.0654	1.85505	9.79113e-05	0.00230997	up	Os06g0161400	9.79113e-05
Os12t0416300-01	2.1452	2.114	2.5701	0.8871	1.0148	1.0081	-1.02012	9.9797e-05	0.002352	down	Os12g0416300	9.9797e-05
Os01t0169400-01	5.1603	6.7121	8.2764	17.9901	10.5554	12.6782	1.22913	0.000100593	0.00236829	up	Os01g0169400	0.000100593
Os12t0608666-00	2.5514	6.1002	0.851	37.9008	7.6841	30.7607	3.1731	0.000101789	0.00239396	up	Os12g0608666	0.000101789
Os11t0704500-01	477.86	331.404	312.532	177.626	136.849	103.941	-1.22222	0.000103571	0.00243079	down	Os11g0704500	0.000103571
Os06t0521400-00	2.2804	7.6583	1.9615	22.5342	10.1213	18.7172	2.3005	0.000103754	0.00243256	up	Os06g0521400	0.000103754
Os03t0793800-01	51.6329	43.3887	23.9586	10.7332	9.4288	15.8545	-1.52552	0.000104112	0.00243843	down	Os03g0793800	0.000104112
Os01t0268100-01	4.383	4.3536	3.8267	1.1916	1.7574	0.9911	-1.45159	0.000104913	0.00245463	down	Os01g0268100	0.000104913
Os03t0439800-01	9.2339	9.1122	7.1184	1.4091	2.2232	3.303	-1.67048	0.000106488	0.0024889	down	Os03g0439800	0.000106488
Os05t0486150-01	1.2584	1.4549	2.4742	5.3567	4.4829	3.9695	1.62625	0.000107005	0.00249842	up	Os05g0486150	0.000107005
Os11t0569733-01	0.3243	0.3393	0.4232	0	0.0212	0	-5.30375	0.000108443	0.00252531	down	Os11g0569733	0.000108443
Os08t0216600-01	7.2747	6.7316	5.6615	1.0776	2.1732	0.6845	-2.08698	0.000108555	0.00252531	down	Os08g0216600	0.000108555
Os03t0436500-01	0	0.0315	0	0.2783	0.6014	0.5156	5.55794	0.000108605	0.00252531	up	Os03g0436500	0.000108605
Os12t0440300-01	1.8437	2.527	1.039	0.404	0.0353	0.0778	-3.21567	0.000111212	0.00258328	down	Os12g0440300	0.000111212
Os01t0584100-01	10.1604	12.3995	4.6126	41.0877	13.3095	80.779	2.49453	0.000112944	0.0026208	up	Os01g0584100	0.000112944
Os03t0372500-01	9.1446	10.8615	9.5732	3.8854	2.7495	4.8348	-1.17091	0.000113641	0.00263428	down	Os03g0372500	0.000113641
Os08t0563500-00	17.5939	25.3375	18.1505	57.8639	26.7862	53.6492	1.36679	0.000114041	0.00264083	up	Os08g0563500	0.000114041
Os03t0158900-00	6.6549	4.5143	7.2509	17.1024	12.1729	10.0145	1.29233	0.000114288	0.00264385	up	Os03g0158900	0.000114288
Os11t0704100-00	0.3138	0.3465	0.1221	0	0	0	-5.92629	0.000114519	0.00264647	down	Os11g0704100	0.000114519
Os02t0618400-02	5.0297	8.6788	4.4664	12.4669	16.3611	12.7771	1.41317	0.000114979	0.00265439	up	Os02g0618400	0.000114979
novel.57	0.6276	0.6018	0.6716	2.2961	2.0891	1.5352	1.84907	0.000116862	0.00269121	up	novel.57	0.000116862
Os03t0656800-01	8.5341	6.9012	6.7055	3.6028	2.0396	3.0512	-1.15763	0.000116932	0.00269121	down	Os03g0656800	0.000116932
Os11t0518300-01	0.6049	0.4068	0.454	1.3978	1.9657	1.5326	1.95216	0.000117375	0.00269867	up	Os11g0518300	0.000117375
Os06t0678100-00	1.6488	1.2073	1.219	0.1905	0	0.1344	-3.48033	0.000117614	0.00270142	down	Os06g0678100	0.000117614
Os12t0129700-01	14.3052	8.9605	8.2133	31.2882	17.0523	21.579	1.33943	0.000118328	0.00271505	up	Os12g0129700	0.000118328
Os09t0455300-01	228.871	244.093	249.399	366.093	705.254	461.145	1.31331	0.000118685	0.00272048	up	Os09g0455300	0.000118685
Os09t0555100-00	1.4637	0.6674	1.0515	0	0	0.1377	-4.38808	0.00011965	0.00273686	down	Os09g0555100	0.00011965
Os02t0767800-00	2.6691	5.8246	4.2977	7.178	14.5017	17.7304	1.84617	0.000119763	0.00273686	up	Os02g0767800	0.000119763
Os04t0119800-01	2.6814	3.5365	3.0213	0.5927	1.0349	1.1978	-1.49421	0.000121591	0.00277582	down	Os04g0119800	0.000121591
Os01t0826400-01	69.1676	125.076	67.4331	154.729	211.954	203.099	1.34109	0.000121849	0.0027789	up	Os01g0826400	0.000121849
Os04t0103100-01	54.725	68.7799	57.0012	94.1625	90.7126	151.688	1.10229	0.000123889	0.00282258	up	Os04g0103100	0.000123889
Os01t0393000-01	0.9119	1.3354	1.0113	5.9002	1.4672	7.5288	2.36939	0.000124148	0.00282562	up	Os01g0393000	0.000124148
Os11t0704000-00	9.7476	10.1963	7.143	3.5349	1.7369	3.394	-1.45638	0.000127456	0.002898	down	Os11g0704000	0.000127456
Os11t0594700-00	0.4772	0.1248	0.2785	2.6189	2.6474	1.751	3.19387	0.000127723	0.00290114	up	Os11g0594700	0.000127723
novel.754	2.1839	1.2268	0.5665	0.1402	0	0	-4.6476	0.000128365	0.00291278	down	novel.754	0.000128365
Os01t0137200-00	3.0943	3.5604	3.4316	0.8044	0.6008	1.0408	-1.8478	0.000128648	0.00291627	down	Os01g0137200	0.000128648
Os08t0474000-01	97.8773	84.4252	40.9138	182.388	293.247	154.395	1.72183	0.000131996	0.00298617	up	Os08g0474000	0.000131996
Os01t0134700-01	45.9197	83.2739	36.6888	105.469	134.146	163.692	1.49586	0.000132588	0.00299658	up	Os01g0134700	0.000132588
Os09t0369400-01	64.6647	75.0237	42.8481	112.824	154.015	109.023	1.26132	0.000133321	0.00301013	up	Os09g0369400	0.000133321
Os12t0410150-01	6.0733	3.8998	4.8435	9.9351	11.1426	8.6788	1.21584	0.000139564	0.00314761	up	Os12g0410150	0.000139564
Os12t0140000-00	4.1523	2.0047	8.2032	0.369	0	0	-5.08874	0.000139689	0.00314761	down	Os12g0140000	0.000139689
novel.162	0.8599	2.4531	3.8327	0.1806	0	0	-5.10751	0.000139937	0.00315004	down	novel.162	0.000139937
Os02t0163533-01	3.5801	1.417	2.9368	0.1118	0.3221	0	-3.93834	0.000140999	0.00317079	down	Os02g0163533	0.000140999
Os09t0364800-01	24.4304	24.3935	20.7414	104.934	90.3888	28.1353	1.89335	0.000141623	0.00318167	up	Os09g0364800	0.000141623
Os09t0346500-04	23.2056	31.3245	6.9129	1.78	0.2671	3.9454	-3.18386	0.000144193	0.00323616	down	Os09g0346500	0.000144193
Os02t0696900-00	5.545	7.2733	8.3738	12.2031	10.7916	13.9412	1.00696	0.000145438	0.00326088	up	Os02g0696900	0.000145438
Os05t0457800-01	0.3525	0.3971	0.3165	0.7519	1.2637	1.9236	2.09461	0.000145885	0.00326766	up	Os05g0457800	0.000145885
Os12t0255850-01	0.516	1.3108	1.2907	0	0	0	-5.83197	0.000148688	0.00332425	down	Os12g0255850	0.000148688
Os06t0314501-01	0.2927	0.8164	0.1139	2.5924	0.9742	10.023	3.65481	0.000148956	0.00332654	up	Os06g0314501	0.000148956
Os09t0522000-01	21.9891	50.2982	10.6698	104.303	77.3125	120.382	2.06593	0.000150992	0.00336866	up	Os09g0522000	0.000150992
Os11t0153500-01	8.1861	5.7428	3.7767	22.2578	18.5472	9.7129	1.71588	0.000152003	0.00338788	up	Os11g0153500	0.000152003
Os07t0282300-01	0.1208	0.0421	0.3055	0.8141	0.6031	1.5513	2.87256	0.000152754	0.00340126	up	Os07g0282300	0.000152754
Os12t0137600-00	0.2122	0	0	1.5526	0.7848	2.0762	4.49694	0.000153334	0.00341082	up	Os12g0137600	0.000153334
Os03t0272900-02	8.4872	13.899	8.9332	16.8793	45.6201	29.1858	1.78663	0.000153667	0.00341486	up	Os03g0272900	0.000153667
Os08t0213400-01	5.1283	4.8643	3.9066	10.3943	6.3173	9.4089	1.1018	0.000154415	0.0034281	up	Os08g0213400	0.000154415
Os03t0794400-00	7.6355	6.6741	8.6692	2.6587	2.2051	2.8146	-1.37965	0.000154751	0.00343218	down	Os03g0794400	0.000154751
Os06t0487380-01	0.3987	1.2512	1.3188	0	0	0	-5.91015	0.000157897	0.0034951	down	Os06g0487380	0.000157897
Os08t0405700-01	59.3547	46.1153	45.2421	11.2907	15.279	24.1769	-1.36333	0.000161301	0.00356346	down	Os08g0405700	0.000161301
Os04t0555000-01	2.2807	2.5494	2.3231	4.2369	3.3494	5.5792	1.07843	0.000162112	0.00357788	up	Os04g0555000	0.000162112
Os02t0248100-00	27.5258	24.5458	16.3104	8.2785	2.5176	7.0841	-1.7583	0.000164693	0.00362774	down	Os02g0248100	0.000164693
Os01t0825800-02	13.7287	6.9474	5.2004	1.6845	0.8089	2.7244	-2.12953	0.000165112	0.00363343	down	Os01g0825800	0.000165112
Os09t0573200-01	12.6181	10.7966	9.497	5.6909	2.8555	4.2646	-1.17289	0.000168384	0.00369822	down	Os09g0573200	0.000168384
Os01t0923000-01	128.278	88.2717	78.1293	33.1539	37.5797	45.083	-1.14092	0.000169206	0.00371266	down	Os01g0923000	0.000169206
Os11t0297800-01	11.0984	15.7081	10.4005	26.7589	21.2532	18.3942	1.04	0.000169596	0.0037176	up	Os11g0297800	0.000169596
Os01t0876300-01	2.1587	2.2111	1.47	3.1697	9.0324	6.491	1.9097	0.00017044	0.00373249	up	Os01g0876300	0.00017044
Os07t0537900-01	18.9104	25.6036	30.7295	8.8057	7.1578	12.5353	-1.20061	0.000175591	0.00383784	down	Os07g0537900	0.000175591
Os10t0561800-01	19.5004	19.6849	20.9601	43.1182	46.9066	26.2979	1.16638	0.0001793	0.00391512	up	Os10g0561800	0.0001793
Os01t0522400-00	9.0382	9.7855	14.5159	18.0586	31.6512	23.4829	1.35946	0.000186485	0.00406023	up	Os01g0522400	0.000186485
Os01t0185350-01	3.9108	4.5722	5.6396	11.0971	8.0407	7.6676	1.12839	0.000187574	0.00407607	up	Os01g0185350	0.000187574
Os03t0140900-00	0.5812	0.304	0.8724	2.7342	7.1864	1.1679	2.90997	0.000190559	0.00413696	up	Os03g0140900	0.000190559
Os01t0859100-01	93.6368	126.896	149.225	217.874	239.566	188.658	1.0188	0.000193513	0.00419707	up	Os01g0859100	0.000193513
Os03t0725200-01	103.554	96.6811	71.0717	45.4783	18.6743	28.6842	-1.36372	0.000193753	0.00419824	down	Os03g0725200	0.000193753
Os11t0539901-01	0.7017	0.734	0.273	2.7025	2.206	3.7192	2.51702	0.000195534	0.00422935	up	Os11g0539901	0.000195534
Os11t0679700-01	3.3783	4.7118	6.4664	2.0044	1.3846	1.3402	-1.41891	0.000195564	0.00422935	down	Os11g0679700	0.000195564
Os03t0149000-01	4.3611	4.9062	2.0172	0.3803	0	0.7045	-3.2172	0.000199507	0.0043105	down	Os03g0149000	0.000199507
Os03t0139400-01	46.0318	45.0338	42.1157	82.1219	54.1723	103.145	1.03991	0.000199848	0.00431374	up	Os03g0139400	0.000199848
Os01t0971000-02	21.2179	39.2497	38.7183	65.4168	56.6279	71.4373	1.16979	0.000202665	0.00437036	up	Os01g0971000	0.000202665
Os04t0565400-01	0.1409	0.1474	0.2057	0.6514	0.6256	1.5516	2.72154	0.00020368	0.00438806	up	Os04g0565400	0.00020368
Os11t0628000-00	0.4255	0.2596	0.4553	0.041	0	0.0217	-4.01048	0.000204233	0.00439448	down	Os11g0628000	0.000204233
Os07t0474600-01	5.3022	6.6373	3.9066	11.1977	8.5838	9.6215	1.0914	0.000204423	0.00439448	up	Os07g0474600	0.000204423
Os04t0581700-01	103.454	100.087	81.9732	46.2434	16.8521	32.5634	-1.39679	0.000204562	0.00439448	down	Os04g0581700	0.000204562
Os12t0284800-00	3.1676	2.2826	2.9582	6.0997	4.6864	6.8878	1.26904	0.000205524	0.00441096	up	Os12g0284800	0.000205524
Os03t0663100-01	2.3655	3.7259	3.0154	0.6911	1.2068	0.7982	-1.53063	0.000207661	0.00445163	down	Os03g0663100	0.000207661
Os08t0496500-01	57.8663	49.8067	53.3492	105.176	64.962	126.676	1.07395	0.000208811	0.00446875	up	Os08g0496500	0.000208811
Os01t0888200-01	5.7692	5.2644	5.7317	1.4182	1.6344	1.5014	-1.6707	0.000209527	0.00447983	down	Os01g0888200	0.000209527
Os02t0779300-01	25.4847	20.6302	14.5909	7.4081	3.0619	7.4453	-1.57843	0.000209922	0.00448404	down	Os02g0779300	0.000209922
Os04t0604300-01	12.2707	22.3026	12.1856	36.2458	44.0503	26.5539	1.41211	0.000212996	0.00454538	up	Os04g0604300	0.000212996
Os07t0452500-02	71.2291	63.137	42.1288	26.5077	17.6725	26.361	-1.12877	0.000214204	0.00456254	down	Os07g0452500	0.000214204
Os03t0177100-01	10.1802	9.1575	10.4018	22.1602	11.8396	18.7729	1.01711	0.000217073	0.00461903	up	Os03g0177100	0.000217073
Os06t0729900-00	29.6751	42.4775	36.0444	53.9978	55.7899	78.8385	1.00884	0.000217418	0.00461903	up	Os06g0729900	0.000217418
Os12t0114000-01	49.2901	98.2444	66.8042	118.694	265.301	174.542	1.616	0.000218305	0.00462879	up	Os12g0114000	0.000218305
novel.989	7.1683	5.7374	4.9448	2.6353	1.2051	1.8598	-1.45973	0.000218339	0.00462879	down	novel.989	0.000218339
novel.552	1.0265	1.0738	1.1983	3.2616	3.4171	4.7084	1.9945	0.000218668	0.00463135	up	novel.552	0.000218668
Os12t0260500-01	16.1211	15.5916	8.9469	5.8016	2.17	3.6204	-1.62839	0.00021887	0.00463135	down	Os12g0260500	0.00021887
Os03t0318400-01	29.8816	43.5632	18.9064	106.43	46.9499	83.8424	1.54797	0.00022067	0.00466507	up	Os03g0318400	0.00022067
Os12t0129650-01	2.5874	2.3942	2.3234	0.4599	0.2208	0	-3.20742	0.000223362	0.00471315	down	Os12g0129650	0.000223362
Os10t0562900-01	0.7031	1.1032	0.469	2.0889	2.0061	3.317	1.90037	0.000223785	0.00471767	up	Os10g0562900	0.000223785
Os04t0541900-00	9.1972	9.6206	9.6029	4.8842	3.1693	2.4455	-1.23589	0.000224309	0.0047243	down	Os04g0541900	0.000224309
Os01t0960400-03	4.116	3.2291	4.4517	1.6785	1.1418	1.7028	-1.18694	0.000226317	0.00476215	down	Os01g0960400	0.000226317
Os01t0626400-01	3.9023	6.2479	6.9261	9.5235	12.6364	12.4683	1.23754	0.000227015	0.00477238	up	Os01g0626400	0.000227015
Os11t0678400-00	0.7416	0.8332	0.1924	0.0317	0	0	-5.48421	0.000230111	0.00482847	down	Os11g0678400	0.000230111
Os07t0671400-01	1.9134	1.401	1.1168	0.1658	0.3185	0.0585	-2.79376	0.000231099	0.00484472	down	Os07g0671400	0.000231099
Os03t0749500-01	3.4803	4.2302	2.6036	1.2743	1.3054	1.2891	-1.20746	0.000233709	0.00489035	down	Os03g0749500	0.000233709
Os11t0618300-01	109.311	110.948	77.4363	24.7286	9.4037	39.8823	-1.82613	0.000236277	0.00493949	down	Os11g0618300	0.000236277
Os01t0286100-01	3.4989	3.4869	5.9612	8.1945	11.8832	8.2411	1.35105	0.000237542	0.00496136	up	Os01g0286100	0.000237542
novel.539	2.5154	2.8705	2.2958	5.7598	4.0091	4.5312	1.09437	0.000244752	0.00510249	up	novel.539	0.000244752
Os09t0403300-00	22.2916	27.1863	22.141	34.5369	94.1196	56.0251	1.60391	0.000245388	0.00511105	up	Os09g0403300	0.000245388
Os12t0601500-01	0	0.064	0	0.3535	0.5771	0.5613	4.73999	0.000247217	0.00514438	up	Os12g0601500	0.000247217
Os09t0334500-01	68.8493	99.643	34.7175	195.463	124.142	205.903	1.56637	0.000249177	0.0051804	up	Os09g0334500	0.000249177
Os06t0475400-01	19.7557	18.1794	22.3604	37.4805	44.8583	27.2806	1.07888	0.00024969	0.00518628	up	Os06g0475400	0.00024969
Os02t0801200-01	1.4586	0.8248	1.1735	2.3686	2.1872	2.4592	1.22241	0.000251751	0.00521949	up	Os02g0801200	0.000251751
Os04t0464100-01	23.3343	34.6055	23.8348	50.5507	171.106	58.0206	2.02494	0.000252036	0.0052206	up	Os04g0464100	0.000252036
Os07t0434700-01	0.0487	0.1019	0.1516	0.6752	0.2341	0.7545	2.658	0.000254448	0.00526574	up	Os07g0434700	0.000254448
Os06t0594600-01	27.7865	22.8655	15.7586	10.2132	3.4215	5.406	-1.62434	0.000257888	0.00532717	down	Os06g0594600	0.000257888
Os10t0517050-01	11.7173	9.4319	16.8843	1.5865	3.8598	4.2547	-1.74946	0.000259418	0.00535123	down	Os10g0517050	0.000259418
Os01t0202500-01	55.9034	45.1417	66.705	82.228	108.816	99.2101	1.00554	0.000262191	0.00539771	up	Os01g0202500	0.000262191
novel.1086	0.335	0.4459	0.2844	0.7037	1.4867	1.9368	2.16831	0.000262406	0.00539771	up	novel.1086	0.000262406
Os01t0848700-01	8.0966	7.4244	9.6359	12.9388	30.2188	18.5846	1.528	0.000264596	0.00543589	up	Os01g0848700	0.000264596
Os01t0278000-01	84.7307	125.505	40.7446	256.319	144.924	395.582	1.85813	0.000265411	0.00544467	up	Os01g0278000	0.000265411
Os01t0348000-00	92.3267	52.4876	16.6356	10.8993	1.1135	6.6284	-2.95596	0.000265505	0.00544467	down	Os01g0348000	0.000265505
Os12t0571600-01	3.6226	4.1683	1.0572	0.4186	0	0.1108	-3.89328	0.000267416	0.00547887	down	Os12g0571600	0.000267416
Os11t0598800-01	0.2272	0.6763	0.9179	1.6151	3.0052	1.9876	2.09417	0.000270441	0.00553582	up	Os11g0598800	0.000270441
Os03t0116700-01	26.315	17.9803	20.7078	10.3324	7.1574	10.7588	-1.00813	0.000273287	0.00558396	down	Os03g0116700	0.000273287
Os09t0322400-01	26.4131	28.9104	45.7593	11.234	13.592	13.4845	-1.1867	0.000274576	0.00560521	down	Os09g0322400	0.000274576
Os01t0708100-01	5.2689	4.8755	3.9822	12.7607	5.8089	14.3763	1.40601	0.000274926	0.00560614	up	Os01g0708100	0.000274926
Os07t0581000-01	3.3353	4.3247	3.7313	7.2657	5.3971	10.8787	1.24411	0.000275117	0.00560614	up	Os07g0581000	0.000275117
Os07t0162900-01	14.4429	14.3903	23.7556	37.2052	60.0438	29.365	1.4951	0.000277734	0.00565436	up	Os07g0162900	0.000277734
Os05t0396900-01	8.0597	9.3049	6.6081	12.3955	22.5221	15.1993	1.29016	0.000278073	0.00565616	up	Os05g0396900	0.000278073
Os01t0501800-01	2.6781	21.5244	0.9379	0.6189	0.0991	0.7097	-3.9576	0.000278796	0.00565709	down	Os01g0501800	0.000278796
Os01t0874300-01	100.992	109.371	70.0253	209.915	134.14	153.282	1.02245	0.000278871	0.00565709	up	Os01g0874300	0.000278871
Os01t0672201-00	3.501	3.4402	3.4058	1.287	1.1183	1.2327	-1.30461	0.000279975	0.00567439	down	Os01g0672201	0.000279975
Os07t0407700-03	0.0472	0.0247	0	0.4911	0.1834	0.5199	4.18295	0.000282413	0.00571355	up	Os07g0407700	0.000282413
Os03t0259600-01	4.5543	3.4841	2.2219	0	0.528	0	-3.99175	0.000286585	0.00578241	down	Os03g0259600	0.000286585
Os06t0318533-01	18.8464	14.3235	19.0788	4.8484	7.5152	3.1516	-1.52567	0.000287221	0.00579007	down	Os06g0318533	0.000287221
Os10t0468600-01	6.4811	5.3837	5.5632	10.0578	13.0433	9.3262	1.11119	0.000289306	0.00582689	up	Os10g0468600	0.000289306
Os02t0225900-00	3.1405	3.6715	1.337	13.6175	4.3046	9.8064	1.94323	0.000291535	0.00586133	up	Os02g0225900	0.000291535
Os03t0302800-01	7.9041	15.8876	10.1317	18.4439	68.6155	31.0887	2.04996	0.000293937	0.00589999	up	Os03g0302800	0.000293937
Os01t0389200-01	4.915	14.4599	5.8811	28.323	17.0428	27.729	1.73055	0.00029398	0.00589999	up	Os01g0389200	0.00029398
Os09t0421600-00	0.8894	2.0002	1.6612	6.6279	2.6645	4.2969	1.76773	0.000297113	0.00595757	up	Os09g0421600	0.000297113
Os06t0544100-01	15.6152	16.7668	9.5369	6.5416	5.0488	4.1741	-1.20848	0.000301399	0.00603815	down	Os06g0544100	0.000301399
Os07t0137000-01	3.5857	3.4694	2.1714	0.8286	1.119	0.4112	-1.74429	0.000307775	0.00616042	down	Os07g0137000	0.000307775
Os05t0582500-01	3.4725	5.2512	7.3143	10.8589	29.5264	11.5879	1.94125	0.000312108	0.0062313	up	Os05g0582500	0.000312108
Os11t0705200-01	22.2084	28.9824	35.4754	43.1379	63.4809	54.5902	1.11515	0.000312144	0.0062313	up	Os11g0705200	0.000312144
Os01t0141600-01	0.4007	0.4191	0.3402	1.1363	1.0509	1.2475	1.76636	0.000313515	0.00625313	up	Os01g0141600	0.000313515
Os01t0769700-01	9.1197	11.2938	13.0657	16.9375	32.6575	21.5257	1.31595	0.000314505	0.00626733	up	Os01g0769700	0.000314505
novel.352	0.5281	0.2762	0.2055	2.9491	1.7579	1.2919	2.74962	0.000315211	0.00627586	up	novel.352	0.000315211
Os04t0439300-01	5.6221	4.5803	4.9223	2.3734	1.1997	1.7191	-1.32395	0.000322313	0.00640033	down	Os04g0439300	0.000322313
Os03t0739700-01	9.2986	18.8305	11.3897	12.543	107.497	74.2354	2.54841	0.00032841	0.00651567	up	Os03g0739700	0.00032841
Os03t0241900-02	233.407	251.615	349.65	572.406	1519.34	479.836	1.86836	0.000331655	0.00657428	up	Os03g0241900	0.000331655
Os04t0395600-01	9.4366	9.745	10.4769	2.8765	4.9681	2.7996	-1.25144	0.000334507	0.006625	down	Os04g0395600	0.000334507
novel.753	6.7246	5.8134	6.2282	2.5685	2.775	1.9713	-1.14722	0.000336508	0.00665296	down	novel.753	0.000336508
Os12t0575300-01	0.5052	0.1057	1.4154	3.0352	7.2872	3.7075	3.04296	0.000338615	0.00668875	up	Os12g0575300	0.000338615
Os04t0302400-01	1.472	1.3858	1.5465	2.6532	2.744	2.5206	1.05581	0.000340476	0.00671963	up	Os04g0302400	0.000340476
Os07t0445800-00	2.0026	4.1896	1.4472	0.2204	0.2116	0.3499	-3.09016	0.000341707	0.00673804	down	Os07g0445800	0.000341707
Os03t0269900-01	33.8142	52.5937	56.9955	13.3197	22.1004	14.4496	-1.29747	0.00034257	0.00674917	down	Os03g0269900	0.00034257
Os03t0296200-00	3.85	6.8047	5.0369	14.4955	13.9945	7.8756	1.42671	0.00034306	0.00675292	up	Os03g0296200	0.00034306
Os03t0727800-01	3.5707	4.1722	2.838	1.185	1.3909	1.208	-1.27278	0.000343946	0.00676447	down	Os03g0727800	0.000343946
Os06t0199700-00	19.3672	12.7302	10.2351	4.0823	0.8712	3.8414	-2.09628	0.000347562	0.00682125	down	Os06g0199700	0.000347562
Os07t0174900-00	81.0547	79.0869	30.1463	14.4874	3.3126	17.7102	-2.24835	0.000347739	0.00682125	down	Os07g0174900	0.000347739
Os01t0823100-01	9.7168	10.5355	2.9523	2.1018	1.6246	1.5738	-1.92916	0.000348484	0.00682991	down	Os01g0823100	0.000348484
Os12t0194432-00	0.9028	1.2141	1.0539	0.1987	0.1431	0.1577	-2.46214	0.00035548	0.00693996	down	Os12g0194432	0.00035548
Os12t0154900-00	32.4604	37.6474	30.6565	87.942	81.5896	41.7043	1.2788	0.000355488	0.00693996	up	Os12g0154900	0.000355488
Os08t0189700-01	5.2296	3.6257	6.5308	14.1922	10.0535	8.5534	1.29289	0.000355635	0.00693996	up	Os08g0189700	0.000355635
Os12t0155000-01	8.8737	11.2065	6.6322	30.1952	17.471	13.6994	1.39457	0.000356338	0.00694766	up	Os12g0155000	0.000356338
Os06t0542200-01	7.905	4.8511	3.1991	16.7648	9.0052	14.1809	1.50991	0.000358722	0.00698811	up	Os06g0542200	0.000358722
Os04t0399800-00	7.1593	7.4284	13.4799	0.9339	2.1141	3.2485	-1.94153	0.000362699	0.00705342	down	Os04g0399800	0.000362699
Os02t0592600-01	0.8729	0.6131	0.5678	0.1729	0.0969	0.2441	-1.81458	0.000363361	0.00706022	down	Os02g0592600	0.000363361
Os03t0278566-00	2.5322	3.1582	3.8656	10.0151	4.5388	15.0098	1.81753	0.000367442	0.00713337	up	Os03g0278566	0.000367442
Os02t0736900-01	9.4727	20.8946	15.9863	29.2653	47.6416	32.6181	1.46771	0.000374141	0.00725095	up	Os02g0736900	0.000374141
Os10t0139600-01	0.3123	0.1225	0.2278	1.3079	0.5631	1.3846	2.47596	0.00037461	0.00725382	up	Os10g0139600	0.00037461
Os03t0133000-01	7.0114	11.9303	6.1114	15.986	24.8956	16.2371	1.41378	0.00037512	0.00725747	up	Os03g0133000	0.00037512
Os01t0674150-01	2.901	3.4139	2.8221	7.0528	4.2249	6.8749	1.18322	0.000375886	0.00726605	up	Os01g0674150	0.000375886
Os12t0127200-01	24.8957	33.1442	22.3974	79.5777	31.4482	72.9812	1.37768	0.000376929	0.00727999	up	Os12g0127200	0.000376929
Os05t0209600-01	1.9219	2.6659	2.0972	0.8206	0.6027	0.5621	-1.54658	0.000378783	0.00730955	down	Os05g0209600	0.000378783
Os04t0380300-01	8.3285	9.9026	16.0422	5.1321	3.7889	3.7352	-1.23505	0.000380346	0.00733343	down	Os04g0380300	0.000380346
Os01t0705000-01	3.3211	2.5365	3.6308	5.238	12.2835	7.3505	1.62272	0.00038189	0.00735692	up	Os01g0705000	0.00038189
Os02t0677300-02	5.7916	37.4728	15.103	47.1647	100.126	104.201	2.33781	0.00038641	0.00743765	up	Os02g0677300	0.00038641
novel.519	0.416	0.8109	0.618	1.8133	4.4899	1.087	2.2508	0.000391473	0.00751588	up	novel.519	0.000391473
Os10t0518000-00	208.104	123.237	97.5657	61.6619	25.8844	43.9284	-1.52468	0.000391818	0.00751611	down	Os10g0518000	0.000391818
Os10t0399200-00	2.7633	5.4744	1.4663	9.965	6.5968	19.9718	2.10628	0.000392618	0.00751869	up	Os10g0399200	0.000392618
Os03t0127500-00	3.4842	4.922	3.9415	9.1717	22.8772	6.8537	1.90072	0.000395611	0.00756057	up	Os03g0127500	0.000395611
Os05t0448675-00	11.3937	13.5263	10.4506	25.9107	14.5489	26.9873	1.12206	0.000398087	0.00759764	up	Os05g0448675	0.000398087
Os04t0534801-01	17.9633	17.3237	20.5607	59.2269	25.1823	33.4395	1.26252	0.000401477	0.00764941	up	Os04g0534801	0.000401477
novel.271	0.3823	1.5596	0.8033	2.2969	3.224	4.3955	2.06984	0.000405418	0.00771798	up	novel.271	0.000405418
Os01t0844900-01	10.6737	15.7733	8.728	22.4542	19.0502	20.5376	1.02326	0.000408181	0.00776227	up	Os01g0844900	0.000408181
Os11t0508301-01	1.4546	0.8008	1.3406	0	0.085	0	-5.0294	0.000419207	0.00796035	down	Os11g0508301	0.000419207
Os11t0536800-01	2.3666	4.1544	2.6039	0.7857	0.6037	1.2976	-1.56728	0.000424832	0.00806039	down	Os11g0536800	0.000424832
Os03t0780500-01	14.2902	14.8136	13.3306	35.6703	15.9039	30.3717	1.13493	0.000426265	0.00808078	up	Os03g0780500	0.000426265
Os11t0649300-01	0.867	0.5521	1.4962	0.1307	0.1255	0.0461	-3.04711	0.000427629	0.00809983	down	Os11g0649300	0.000427629
Os08t0102900-01	3.1419	2.4898	1.4449	15.0705	3.9088	7.5694	2.07587	0.000428592	0.0081036	up	Os08g0102900	0.000428592
Os10t0102400-01	27.4478	28.8368	31.4821	63.1492	32.8942	59.8143	1.01787	0.000428618	0.0081036	up	Os10g0102400	0.000428618
Os08t0409500-01	16.7292	18.8081	27.9168	37.3362	62.1533	36.6831	1.3283	0.000429124	0.0081036	up	Os08g0409500	0.000429124
novel.1059	7.1538	9.997	8.025	2.7444	3.8759	1.8457	-1.34727	0.000429263	0.0081036	down	novel.1059	0.000429263
Os01t0567400-00	120.357	132.862	187.734	209.774	277.466	317.603	1.08144	0.000431109	0.00813164	up	Os01g0567400	0.000431109
Os01t0155500-01	4.1081	6.3025	3.5853	6.7806	11.4608	13.0403	1.37919	0.000432714	0.00815511	up	Os01g0155500	0.000432714
Os08t0200300-02	1.5062	9.103	0.3907	0.0967	0.1857	0	-5.02589	0.00043374	0.00816762	down	Os08g0200300	0.00043374
Os07t0471300-01	16.2929	16.2523	15.6669	6.7536	8.2751	4.6431	-1.07526	0.000435755	0.00819398	down	Os07g0471300	0.000435755
Os10t0399700-00	1.3419	4.4238	1.0918	6.3427	6.723	15.0208	2.23983	0.000435866	0.00819398	up	Os10g0399700	0.000435866
Os12t0181533-00	0.206	0.4311	0.2405	2.6981	0.4573	1.7222	2.64449	0.00043903	0.0082329	up	Os12g0181533	0.00043903
Os03t0129100-01	21.4932	28.1266	29.4512	37.2327	55.6253	45.1809	1.0246	0.000440572	0.00825126	up	Os03g0129100	0.000440572
Os02t0514712-00	1.5955	0.9818	0.4383	4.2292	6.5609	2.5255	2.35666	0.000454021	0.00848584	up	Os02g0514712	0.000454021
Os12t0594950-01	3.5599	3.4755	2.8628	0.6398	0.1756	1.0644	-2.22263	0.00045588	0.00851353	down	Os12g0594950	0.00045588
Os02t0134200-01	219.348	304.875	82.9374	717.191	369.085	741.856	1.78041	0.000456307	0.00851447	up	Os02g0134200	0.000456307
Os02t0606200-01	34.6652	40.1811	51.9833	57.945	90.9935	88.4403	1.12342	0.000461184	0.00859127	up	Os02g0606200	0.000461184
Os02t0224100-02	2.4776	1.8473	2.5846	1.0354	0.5264	0.7737	-1.37312	0.000461934	0.00859815	down	Os02g0224100	0.000461934
Os12t0290200-01	4.6294	2.2867	2.8522	0.5943	0.4281	0.1573	-2.83991	0.000464917	0.00864654	down	Os12g0290200	0.000464917
Os01t0600900-02	2.2172	4.2695	0.1765	0.1747	0.0559	0	-4.65089	0.000468188	0.0087002	down	Os01g0600900	0.000468188
novel.292	1.0379	1.1726	0.5331	2.7342	3.3629	1.8281	1.743	0.000469784	0.00872269	up	novel.292	0.000469784
Os02t0332450-00	2.9194	4.4499	3.6758	8.5773	4.8822	6.7081	1.06313	0.000472119	0.00875883	up	Os02g0332450	0.000472119
Os09t0486375-00	3.8767	4.5621	1.5839	8.1744	7.8503	11.7357	1.6675	0.000473623	0.00877953	up	Os09g0486375	0.000473623
Os10t0551200-01	4.4625	4.7301	5.9387	11.893	8.1205	7.0956	1.0417	0.000480172	0.00887905	up	Os10g0551200	0.000480172
Os08t0402500-01	204.437	405.325	176.467	417.804	887.375	745.479	1.61287	0.000487736	0.00901153	up	Os08g0402500	0.000487736
Os02t0527950-00	36.5949	42.2966	84.9124	104.399	118.558	165.227	1.45399	0.000501033	0.00924367	up	Os02g0527950	0.000501033
novel.67	0.5651	0.5912	0.5773	2.7751	1.6461	1.5553	1.98292	0.000501119	0.00924367	up	novel.67	0.000501119
Os03t0708800-01	2.9111	2.9593	2.2974	6.9637	3.4576	8.375	1.38836	0.000503892	0.00928101	up	Os03g0708800	0.000503892
Os06t0551800-01	6.1658	4.8966	10.7606	1.096	2.7229	0.8828	-1.97284	0.000503976	0.00928101	down	Os06g0551800	0.000503976
Os01t0290600-00	45.0066	41.152	27.2479	97.547	47.7697	84.3304	1.2047	0.000504376	0.00928101	up	Os01g0290600	0.000504376
Os06t0320500-01	1.9841	7.0566	0.1985	0	0.1887	0	-5.31759	0.000508129	0.00934245	down	Os06g0320500	0.000508129
Os03t0234500-01	30.5658	33.4816	45.2946	54.828	86.4669	63.2205	1.12597	0.000509494	0.00935419	up	Os03g0234500	0.000509494
Os01t0849950-00	1.0971	1.3683	1.4285	2.3401	3.0432	2.7869	1.28616	0.000510266	0.00935419	up	Os01g0849950	0.000510266
Os03t0103400-01	7.0412	10.0353	7.8344	23.5164	9.3267	29.4434	1.50642	0.000510424	0.00935419	up	Os03g0103400	0.000510424
Os02t0711900-00	29.737	39.0323	32.8558	79.3104	39.9909	62.6973	1.03065	0.000514346	0.00941079	up	Os02g0711900	0.000514346
Os07t0141700-00	1.5144	1.4135	1.1967	2.3419	3.7743	2.5077	1.28495	0.000515987	0.00943316	up	Os07g0141700	0.000515987
Os04t0319700-00	0.2678	0.4802	0.5359	1.1492	2.2497	1.1698	2.07011	0.000526991	0.00962655	up	Os04g0319700	0.000526991
Os11t0151400-01	41.946	53.7087	37.6609	57.3794	130.046	106.922	1.37158	0.000531374	0.00969291	up	Os11g0151400	0.000531374
Os03t0357200-01	12.2385	13.672	23.0255	0.4119	4.0871	2.7613	-2.50694	0.000531483	0.00969291	down	Os03g0357200	0.000531483
Os01t0276900-01	25.0103	32.5906	35.9724	58.9773	74.6351	43.3285	1.13938	0.000534287	0.0097222	up	Os01g0276900	0.000534287
Os08t0268000-01	19.7829	18.3728	15.6118	63.2308	19.8995	47.9419	1.46267	0.000534381	0.0097222	up	Os08g0268000	0.000534381
Os09t0572000-01	7.179	9.1187	6.4993	13.9655	11.9488	28.9412	1.46406	0.000538476	0.00978095	up	Os09g0572000	0.000538476
Os05t0336000-00	0.7902	0.8642	0.9644	1.4525	2.2319	2.9436	1.55352	0.00054558	0.00989407	up	Os05g0336000	0.00054558
Os09t0131000-01	7.4883	7.3661	8.1048	16.1579	9.0243	19.1675	1.1401	0.00054882	0.00994061	up	Os09g0131000	0.00054882
Os06t0210900-01	1.0261	1.5742	0.7586	3.9518	2.0494	2.5519	1.53793	0.000549028	0.00994061	up	Os06g0210900	0.000549028
Os01t0212700-01	27.1443	35.5371	36.1385	44.8412	113.91	72.8754	1.46415	0.000550962	0.00996764	up	Os01g0212700	0.000550962
Os02t0536500-01	9.9524	12.7946	10.2878	5.1789	2.1075	4.2745	-1.32844	0.000556418	0.0100583	down	Os02g0536500	0.000556418
novel.177	0.8274	0.577	0.7084	1.5296	2.4483	2.1591	1.75361	0.000559832	0.0101038	up	novel.177	0.000559832
Os02t0682300-01	209.108	321.134	135.838	421.038	407.456	628.682	1.33487	0.000562046	0.0101204	up	Os02g0682300	0.000562046
novel.726	3.1425	2.915	1.7304	0.4795	0.3947	0.8703	-1.96925	0.000562057	0.0101204	down	novel.726	0.000562057
Os10t0401000-01	133.038	112.738	89.8045	59.9888	29.4392	46.5812	-1.11588	0.000562093	0.0101204	down	Os10g0401000	0.000562093
Os05t0136100-00	3.4479	3.0518	3.7154	6.1288	5.3708	6.3259	1.00729	0.000562727	0.0101237	up	Os05g0136100	0.000562727
Os06t0531000-00	70.328	74.8161	85.2621	135.628	182.909	102.006	1.08922	0.000573472	0.0102902	up	Os06g0531000	0.000573472
Os01t0152600-00	4.2207	2.9959	2.8155	1.4369	0.8154	1.498	-1.23097	0.00057781	0.0103374	down	Os01g0152600	0.00057781
Os02t0700300-01	4.5822	4.4626	4.6113	6.6178	11.5275	8.262	1.17513	0.000582978	0.0104216	up	Os02g0700300	0.000582978
Os04t0610800-02	27.7023	26.4323	15.9073	8.3046	10.26	9.5698	-1.10367	0.000584921	0.0104446	down	Os04g0610800	0.000584921
Os02t0248200-00	44.2356	47.47	35.0391	21.9987	18.638	12.4321	-1.04952	0.000585188	0.0104446	down	Os02g0248200	0.000585188
Os05t0399800-01	3.155	4.3071	1.9352	3.7688	17.3259	14.7819	2.16959	0.000589066	0.0105055	up	Os05g0399800	0.000589066
Os01t0519100-01	3.7921	3.1832	4.1536	6.0583	5.8181	9.6202	1.15164	0.000590522	0.0105231	up	Os01g0519100	0.000590522
Os08t0525500-01	4.4336	2.9483	3.9927	9.7329	5.2358	7.011	1.13975	0.000595674	0.0106066	up	Os08g0525500	0.000595674
Os03t0204900-01	1.3834	1.1255	1.0766	4.7064	3.4112	2.1621	1.71951	0.000598156	0.0106424	up	Os03g0204900	0.000598156
Os01t0972000-01	40.2112	59.7626	16.9857	160.327	50.0342	257.858	2.18217	0.000601314	0.0106901	up	Os01g0972000	0.000601314
Os11t0649500-00	13.5553	8.6405	7.7884	19.5772	17.2735	19.4296	1.10714	0.000601873	0.0106916	up	Os11g0649500	0.000601873
Os08t0518600-01	16.9744	16.996	17.8517	35.8672	74.1509	24.456	1.61339	0.000607166	0.0107687	up	Os08g0518600	0.000607166
Os12t0429200-01	54.5948	55.9205	28.6785	15.7188	6.9722	19.5134	-1.53691	0.000615028	0.0108996	down	Os12g0429200	0.000615028
Os01t0610800-01	5.0677	5.5265	3.3985	1.3704	1.0768	1.3188	-1.6953	0.000615928	0.010907	down	Os01g0610800	0.000615928
Os05t0500700-00	8.4686	6.269	8.289	16.709	9.6858	15.7763	1.06408	0.000618086	0.0109344	up	Os05g0500700	0.000618086
Os02t0297200-01	1.7915	1.6461	2.5435	3.6643	2.9818	4.4417	1.09266	0.00063053	0.0111133	up	Os02g0297200	0.00063053
Os02t0829600-02	0.421	0.6605	0.4095	2.5738	0.8174	1.2229	1.80931	0.000633695	0.0111603	up	Os02g0829600	0.000633695
Os03t0801900-01	64.093	78.246	83.9473	95.9301	153.937	148.571	1.03594	0.000642104	0.0112996	up	Os03g0801900	0.000642104
Os05t0346800-00	6.4399	9.0134	3.8118	1.1528	0.4026	2.1079	-2.21576	0.000660577	0.0116157	down	Os05g0346800	0.000660577
Os07t0469200-02	29.2059	27.6782	50.0242	3.5571	13.3874	7.5313	-1.88484	0.000666273	0.0117067	down	Os07g0469200	0.000666273
Os11t0154500-01	0.6122	0.7738	0.6253	1.0021	3.1984	2.0905	1.88197	0.000668466	0.0117361	up	Os11g0154500	0.000668466
Os07t0150901-01	9.14	8.9148	5.4791	2.2833	1.7817	3.0215	-1.53809	0.000671756	0.0117847	down	Os07g0150901	0.000671756
Os07t0591100-01	5.8109	7.598	4.169	2.168	0.7052	2.11	-1.63815	0.000673675	0.0118092	down	Os07g0591100	0.000673675
novel.847	0.4131	0.6482	0.5305	2.1481	1.8795	0.9601	1.8607	0.000676213	0.0118353	up	novel.847	0.000676213
Os07t0175300-01	8.4237	3.7896	6.1492	2.491	2.0716	1.8486	-1.31764	0.000685706	0.0119829	down	Os07g0175300	0.000685706
Os01t0641800-00	15.4298	11.2329	9.3271	26.7202	16.5515	21.3383	1.03598	0.000686737	0.0119893	up	Os01g0641800	0.000686737
novel.452	31.8508	39.5017	14.138	6.1701	9.0999	9.3312	-1.58135	0.000687134	0.0119893	down	novel.452	0.000687134
Os08t0233400-01	5.6837	6.0659	4.3486	0.3106	1.7471	0.2818	-2.5176	0.000689548	0.0120221	down	Os08g0233400	0.000689548
Os12t0102100-01	0.7559	0.1977	0.3088	2.1396	1.8032	1.1094	2.19443	0.000699855	0.012183	up	Os12g0102100	0.000699855
Os11t0265850-00	10.4998	9.5929	7.4474	3.5319	1.7697	3.5764	-1.44623	0.000709462	0.0123407	down	Os11g0265850	0.000709462
Os10t0438100-00	4.817	3.4356	4.5157	12.1431	9.3942	5.9812	1.31108	0.000731902	0.0126919	up	Os10g0438100	0.000731902
Os06t0101300-01	38.3162	37.0003	45.0589	70.0405	50.2578	112.083	1.1436	0.000734894	0.012734	up	Os06g0101300	0.000734894
Os09t0252100-01	5.6313	5.5592	2.4652	1.6673	0.703	1.3776	-1.68138	0.000736999	0.0127607	down	Os09g0252100	0.000736999
Os09t0568500-01	1.0423	0.848	1.1491	0	0.1285	0	-4.28579	0.000745003	0.0128795	down	Os09g0568500	0.000745003
Os02t0828200-01	10.5095	9.1064	10.2543	4.1684	1.871	4.7965	-1.27816	0.000752076	0.0129919	down	Os02g0828200	0.000752076
Os12t0443500-01	190.654	241.917	255.066	376.19	675.968	347.67	1.25591	0.000755056	0.013014	up	Os12g0443500	0.000755056
Os09t0344700-01	14.2678	17.7791	22.1168	3.5132	7.2669	7.0569	-1.37942	0.000775295	0.0133318	down	Os09g0344700	0.000775295
Os06t0656300-01	10.4196	11.6642	13.1595	24.4297	13.5223	25.3402	1.03624	0.000776362	0.01334	up	Os06g0656300	0.000776362
Os08t0101700-01	1.127	2.1333	2.3807	3.4104	4.5853	5.5796	1.48484	0.000779218	0.0133788	up	Os08g0101700	0.000779218
Os03t0293600-01	5.1277	17.016	7.2244	2.792	0.7848	2.4511	-2.1018	0.000781266	0.0134038	down	Os03g0293600	0.000781266
Os11t0588400-01	6.5476	6.5878	5.2484	2.3293	1.8806	3.5133	-1.0543	0.000793635	0.0136057	down	Os11g0588400	0.000793635
Os12t0503000-01	0.9546	0.9986	1.0488	0.0649	0.2181	0.3091	-2.13219	0.000803909	0.0137609	down	Os12g0503000	0.000803909
Os07t0258100-01	6.7954	6.9004	5.6133	1.2856	2.9984	1.361	-1.53921	0.000807122	0.0138035	down	Os07g0258100	0.000807122
Os01t0942900-01	35.6578	22.5983	24.9823	64.583	35.8927	50.3623	1.04646	0.000818555	0.0139798	up	Os01g0942900	0.000818555
Os06t0549900-01	5.9953	6.5234	4.4665	14.4804	7.0869	10.6863	1.11294	0.000825378	0.0140781	up	Os06g0549900	0.000825378
Os06t0258000-01	1.7879	1.9771	3.0413	6.4334	23.7498	2.9367	2.54545	0.000825856	0.0140781	up	Os06g0258000	0.000825856
Os01t0372350-01	2.2266	2.3291	1.7722	5.4961	2.6204	5.0755	1.24577	0.000827166	0.0140835	up	Os01g0372350	0.000827166
Os01t0760600-01	0.2832	0.1975	0.1837	0.4726	0.6983	3.0021	2.84165	0.00082812	0.0140835	up	Os01g0760600	0.00082812
Os12t0140266-00	3.6673	3.305	2.898	1.2386	0.8764	1.3112	-1.33179	0.000831963	0.0141171	down	Os12g0140266	0.000831963
Os11t0171300-01	2.0308	17.2857	0.5113	0.4601	0.5744	0.4383	-3.52508	0.000832769	0.0141171	down	Os11g0171300	0.000832769
Os02t0696500-02	5.9747	8.0102	6.4835	14.8758	8.6837	21.8206	1.33991	0.000839779	0.0142133	up	Os02g0696500	0.000839779
Os03t0851600-01	0.8423	1.01	1.0312	2.7058	1.3449	1.8594	1.22753	0.000843554	0.0142665	up	Os03g0851600	0.000843554
Os12t0639500-01	20.9857	21.2451	30.0682	76.8874	69.1073	27.5792	1.47431	0.000846345	0.014303	up	Os12g0639500	0.000846345
Os07t0452500-01	2.4102	2.5211	2.1102	0.2089	0.8023	0.2948	-2.18874	0.000850382	0.0143604	down	Os07g0452500	0.000850382
Os06t0248500-01	91.767	141.907	69.6886	167.88	390.519	198.978	1.5577	0.00085199	0.0143768	up	Os06g0248500	0.00085199
Os11t0618850-00	2.4151	2.0987	2.4723	1.0732	0.4535	0.3636	-1.69298	0.0008565	0.0144333	down	Os11g0618850	0.0008565
Os07t0419500-01	8.2491	7.2053	4.4744	15.2753	11.5262	10.3955	1.09947	0.000856612	0.0144333	up	Os07g0419500	0.000856612
Os03t0339150-01	1.3509	1.834	1.6105	3.6198	2.2006	3.0234	1.07947	0.000862297	0.0145182	up	Os03g0339150	0.000862297
Os04t0619800-00	16.1579	22.2158	16.8855	7.7447	3.0534	8.1124	-1.36259	0.00086303	0.0145197	down	Os04g0619800	0.00086303
Os06t0656000-00	0.2703	0.0628	0.2104	0.8676	0.9998	0.5511	2.36619	0.000865545	0.0145512	up	Os06g0656000	0.000865545
Os01t0618700-01	3.2099	3.7981	1.9043	0.7904	0.3503	1.0298	-1.85466	0.000869014	0.0145979	down	Os01g0618700	0.000869014
Os03t0729600-01	5.0549	5.8475	2.0827	0.6871	0.2639	1.382	-2.29783	0.000869618	0.0145979	down	Os03g0729600	0.000869618
Os03t0727600-01	35.5858	68.9276	36.8597	84.0087	79.641	177.203	1.4725	0.000871944	0.0146261	up	Os03g0727600	0.000871944
Os12t0601200-02	0.0704	0.1841	0.1643	0.6506	0.6639	0.6027	2.41657	0.000873448	0.0146405	up	Os12g0601200	0.000873448
Os07t0566150-00	46.2516	121.004	36.6831	133.995	262.378	197.221	1.77261	0.000883576	0.0147664	up	Os07g0566150	0.000883576
Os06t0497600-01	3.6319	3.0323	3.8119	1.5784	0.8504	1.5895	-1.19201	0.000895856	0.0149384	down	Os06g0497600	0.000895856
Os01t0968800-01	4.2639	8.177	8.8766	11.2488	71.6777	15.2113	2.47231	0.000898851	0.0149663	up	Os01g0968800	0.000898851
Os05t0104150-01	64.722	40.7659	23.3202	185.448	61.1807	119.628	1.68291	0.000899956	0.0149736	up	Os05g0104150	0.000899956
Os11t0118400-01	0.7633	0.621	0.9406	4.6056	1.6939	1.5042	1.93193	0.000906614	0.0150733	up	Os11g0118400	0.000906614
Os08t0519300-00	1.5558	2.8479	1.3054	5.1678	4.2077	3.6868	1.39792	0.000908747	0.0150897	up	Os08g0519300	0.000908747
novel.942	0.7581	1.5861	2.3333	3.2649	4.512	6.1539	1.79473	0.000909018	0.0150897	up	novel.942	0.000909018
Os02t0587800-01	147.362	90.7029	39.6567	33.694	10.3271	5.9765	-2.30139	0.000912253	0.0151225	down	Os02g0587800	0.000912253
Os02t0245000-01	3.1111	2.724	1.8024	9.0263	2.8639	8.4562	1.58999	0.000921202	0.0152485	up	Os02g0245000	0.000921202
Os02t0527300-01	89.4114	95.5234	70.4292	214.821	234.776	98.458	1.31862	0.000932095	0.0153949	up	Os02g0527300	0.000932095
Os10t0456800-02	2.9352	2.5017	2.2208	1.0676	0.5428	0.3989	-1.73316	0.000934032	0.0154156	down	Os10g0456800	0.000934032
Os12t0572500-01	1.4775	1.9522	3.0864	3.9532	4.2711	6.3726	1.37391	0.000936988	0.0154531	up	Os12g0572500	0.000936988
novel.605	0.2998	0.3991	1.018	1.3225	3.417	1.7667	2.16792	0.000941393	0.0155144	up	novel.605	0.000941393
Os01t0213100-00	6.0972	5.5873	2.9412	2.096	1.0064	0.9245	-1.6705	0.000942245	0.0155171	down	Os01g0213100	0.000942245
Os06t0358800-01	6.046	3.8209	5.9306	17.7064	6.3359	13.2495	1.4182	0.000951259	0.0156542	up	Os06g0358800	0.000951259
Os05t0495700-01	0.9374	1.2257	1.1285	1.9293	1.8853	2.3291	1.10696	0.000956271	0.0157023	up	Os05g0495700	0.000956271
Os01t0765900-00	0.445	0.7565	0.9091	2.3138	4.9997	1.2928	2.27558	0.000958571	0.0157286	up	Os01g0765900	0.000958571
Os09t0243200-01	106.496	55.6552	42.7633	30.7369	16.7868	16.9451	-1.4803	0.000967125	0.0158345	down	Os09g0243200	0.000967125
Os09t0120033-01	12.3981	17.5771	12.5631	29.2312	18.0865	54.0381	1.4446	0.000968702	0.0158488	up	Os09g0120033	0.000968702
Os07t0285450-00	1.0235	0.3059	0.8534	0	0.0541	0	-4.96284	0.000974447	0.0159313	down	Os07g0285450	0.000974447
Os05t0494600-01	9.4142	11.9617	5.5881	15.2402	19.9476	18.6058	1.2107	0.000981048	0.016016	up	Os05g0494600	0.000981048
Os01t0678000-00	0.2857	0.046	0.2053	0.838	0.5122	0.9678	2.29618	0.000988259	0.0160872	up	Os01g0678000	0.000988259
Os06t0495500-01	2.2439	2.1305	1.0075	0.5983	0.2298	0.4222	-1.92229	0.000993605	0.0161625	down	Os06g0495500	0.000993605
Os08t0334900-01	20.7905	26.8457	44.1834	53.9588	70.0971	56.7449	1.19509	0.000994408	0.016164	up	Os08g0334900	0.000994408
Os11t0520950-01	0.4789	0.7367	0.3946	0.0325	0.0313	0.1034	-3.0862	0.000996814	0.0161914	down	Os11g0520950	0.000996814
Os02t0525100-01	99.4116	68.3351	70.6434	36.0077	39.4828	25.7662	-1.02368	0.00100981	0.016379	down	Os02g0525100	0.00100981
Os08t0389700-02	151.586	144.467	184.86	41.6426	52.7851	90.2851	-1.17362	0.00101159	0.0163942	down	Os08g0389700	0.00101159
novel.1067	0	0.274	0.2446	0.5448	2.7322	1.4098	3.44361	0.00101493	0.0164266	up	novel.1067	0.00101493
Os01t0272600-01	5.1629	4.4748	4.9938	1.6191	2.1687	0.8119	-1.44572	0.0010192	0.0164839	down	Os01g0272600	0.0010192
Os02t0632700-01	0.918	0.6859	1.3269	2.3739	1.7948	2.7805	1.4488	0.00103435	0.0167051	up	Os02g0632700	0.00103435
Os08t0230600-01	2.7276	1.7832	0.8955	0.2954	0	0.1043	-3.58986	0.00103574	0.0167051	down	Os08g0230600	0.00103574
Os11t0557700-01	2.5147	1.2056	1.7124	0.3632	0.4651	0.3204	-2.03035	0.00103584	0.0167051	down	Os11g0557700	0.00103584
Os04t0650300-01	48.0834	55.7565	61.4463	74.1596	195.177	108.932	1.43195	0.00105101	0.0169256	up	Os04g0650300	0.00105101
Os06t0612001-00	0.3059	0	0.0714	1.2725	0.8147	1.1974	3.28231	0.00107777	0.0172826	up	Os06g0612001	0.00107777
Os05t0301500-01	4.5341	5.5764	5.7741	1.8732	2.7137	2.2183	-1.00425	0.00108556	0.0173818	down	Os05g0301500	0.00108556
novel.794	2.2209	0.726	2.2686	5.3994	4.1072	4.3577	1.60935	0.00110553	0.01764	up	novel.794	0.00110553
novel.631	24.6032	24.0021	27.4513	56.0151	26.9548	63.0369	1.12764	0.00110854	0.0176632	up	novel.631	0.00110854
Os06t0662200-01	128.135	115.169	72.1697	37.3868	27.9991	55.873	-1.18409	0.00112686	0.0179044	down	Os06g0662200	0.00112686
Os05t0525900-01	634.885	554.324	386.869	275.616	108.741	201.275	-1.24661	0.00113232	0.0179786	down	Os05g0525900	0.00113232
Os06t0718400-00	1.8348	1.7869	1.1817	4.2399	3.3698	2.8633	1.32292	0.0011549	0.0182856	up	Os06g0718400	0.0011549
Os04t0508400-00	4.0302	5.5967	2.5146	7.1452	12.3362	8.839	1.44451	0.00117479	0.0185615	up	Os04g0508400	0.00117479
Os03t0764100-01	545.091	693.016	335.866	1026.02	791.537	1007.26	1.0446	0.0011783	0.0186039	up	Os03g0764100	0.0011783
Os02t0538400-00	1.0317	0.816	0.7931	0.3198	0.1954	0.1539	-1.7799	0.00118269	0.0186602	down	Os02g0538400	0.00118269
Os03t0286300-01	5.4576	6.0351	5.4154	11.6656	6.4018	15.4011	1.17456	0.00118357	0.018661	up	Os03g0286300	0.00118357
novel.839	0.8828	0.7387	0.8244	1.3939	2.7753	1.7276	1.49652	0.00118544	0.0186731	up	novel.839	0.00118544
Os08t0422500-01	0.0564	0.0393	0.0439	0.4998	0.1043	0.4371	3.06618	0.00118599	0.0186731	up	Os08g0422500	0.00118599
Os07t0641700-01	23.4733	32.7023	19.6422	10.0804	10.1417	12.4499	-1.00834	0.00119027	0.0187014	down	Os07g0641700	0.00119027
Os07t0240600-01	1.3979	1.4971	1.8261	2.615	5.9089	3.0125	1.52488	0.0012001	0.0188297	up	Os07g0240600	0.0012001
Os05t0166450-01	2.9175	3.9766	2.2705	5.6181	5.8858	7.1369	1.22793	0.00120522	0.0188969	up	Os05g0166450	0.00120522
Os06t0207950-00	2.0336	2.6844	2.9392	3.4685	12.3032	6.5145	1.78595	0.00121301	0.0190057	up	Os06g0207950	0.00121301
Os11t0144900-01	1.7534	3.5189	1.3328	3.6748	5.9044	7.0572	1.55068	0.00121472	0.0190194	up	Os11g0144900	0.00121472
Os06t0329200-01	14.1486	11.4129	9.0664	5.9642	2.3432	4.5058	-1.25273	0.00122145	0.0190983	down	Os06g0329200	0.00122145
Os06t0538400-01	14.7234	12.0913	14.0216	19.5482	45.8583	24.5645	1.37345	0.00122878	0.019173	up	Os06g0538400	0.00122878
Os07t0664200-01	114.534	99.2656	72.1467	33.1695	49.1092	38.406	-1.026	0.00123274	0.019211	down	Os07g0664200	0.00123274
Os04t0177000-00	3.3828	3.3174	2.9	11.9697	6.3341	4.3316	1.42931	0.0012391	0.0192808	up	Os04g0177000	0.0012391
Os10t0482000-01	1.8825	2.4417	3.3402	5.568	7.2689	4.3287	1.38821	0.00127706	0.0198032	up	Os10g0482000	0.00127706
Os01t0138900-01	40.3041	38.002	38.1772	49.4274	89.9455	65.5449	1.03973	0.00128571	0.0199099	up	Os01g0138900	0.00128571
Os04t0519700-01	16.0881	13.793	18.9772	28.8177	46.5533	22.2244	1.22494	0.0012869	0.0199148	up	Os04g0519700	0.0012869
Os12t0206800-00	0.5722	1.3965	2.2265	7.7126	3.8093	3.3826	2.03248	0.0012962	0.0200366	up	Os12g0206800	0.0012962
Os09t0565350-00	0.4906	0.7931	0.5207	2.5251	1.8311	1.0365	1.78419	0.00130676	0.0201668	up	Os09g0565350	0.00130676
Os03t0750500-01	0.5646	0.5906	0.3662	1.4497	1.8099	1.4579	1.83875	0.00131177	0.0202274	up	Os03g0750500	0.00131177
Os08t0483900-01	1.4716	2.0671	1.7179	0.4858	0.6065	0.4628	-1.54124	0.00131248	0.0202274	down	Os08g0483900	0.00131248
Os11t0557700-02	2.1677	1.8448	1.8014	0.3821	0.8154	0.4045	-1.63136	0.00131551	0.0202603	down	Os11g0557700	0.00131551
Os07t0194800-02	3.6249	5.5987	3.7489	5.931	11.1219	8.9271	1.22786	0.00131825	0.0202771	up	Os07g0194800	0.00131825
Os07t0267200-01	0.4855	0.3628	0.4454	3.3259	1.2699	0.6787	2.21033	0.0013184	0.0202771	up	Os07g0267200	0.0013184
Os06t0125900-00	2.8692	3.1779	1.1822	10.3354	3.9328	10.322	1.94077	0.0013536	0.020762	up	Os06g0125900	0.0013536
Os08t0469750-00	24.6879	12.9955	27.1466	6.625	7.953	7.7927	-1.32554	0.00135981	0.020843	down	Os08g0469750	0.00135981
Os03t0242300-01	10.8144	14.3385	13.7502	22.2044	38.7503	18.2404	1.25639	0.00136916	0.0209614	up	Os03g0242300	0.00136916
Os09t0572500-01	1.5658	2.5513	1.9333	4.8707	2.7398	3.904	1.12299	0.00137659	0.0210431	up	Os09g0572500	0.00137659
Os01t0756900-01	48.735	50.9786	30.8842	13.1922	5.8711	20.7781	-1.52857	0.00138776	0.0211995	down	Os01g0756900	0.00138776
novel.1042	4.3704	4.0002	1.9132	0	0.4546	0.6682	-2.98805	0.00139034	0.0212246	down	novel.1042	0.00139034
Os03t0765400-02	6.2386	5.8673	7.0824	2.3807	3.1754	2.5202	-1.03249	0.00139665	0.0212777	down	Os03g0765400	0.00139665
Os10t0159033-01	5.8633	10.4191	5.1954	91.4961	5.9572	20.8236	2.61411	0.00140169	0.02134	up	Os10g0159033	0.00140169
Os01t0747600-01	4.9509	4.7122	7.4457	9.6883	8.1164	12.2748	1.01619	0.0014099	0.0214218	up	Os01g0747600	0.0014099
Os11t0270201-00	67.8645	47.9154	33.0171	10.4784	8.6985	24.6296	-1.57141	0.00141226	0.0214432	down	Os11g0270201	0.00141226
Os12t0299150-01	0.6927	0.4195	0.3618	2.9066	0.5461	1.9399	2.03509	0.00141407	0.0214519	up	Os12g0299150	0.00141407
Os01t0153800-00	4.6818	7.3178	3.5808	1.7409	0.1791	1.0531	-2.22257	0.00141475	0.0214519	down	Os01g0153800	0.00141475
Os01t0286900-01	7.1237	4.9919	4.3599	2.637	1.2279	1.2689	-1.49323	0.00142178	0.0215153	down	Os01g0286900	0.00142178
Os05t0319875-00	0.1138	0.2083	0.1661	0.9534	0.3157	0.8004	2.26922	0.00142673	0.0215613	up	Os05g0319875	0.00142673
Os12t0104766-00	3.5571	0.6082	2.7151	0.5532	0.2657	0.0837	-2.73977	0.00143004	0.021597	down	Os12g0104766	0.00143004
Os06t0334100-02	0.7869	0.6173	0.643	1.9093	1.3752	1.0106	1.26885	0.00143294	0.0216118	up	Os06g0334100	0.00143294
Os01t0159800-01	1.089	0.9704	1.0829	0.1864	0.3133	0.148	-2.05315	0.00144372	0.0217353	down	Os01g0159800	0.00144372
Os04t0455600-02	13.337	13.3168	6.2176	4.7029	2.5946	4.1312	-1.33405	0.00144401	0.0217353	down	Os04g0455600	0.00144401
Os11t0549667-00	24.7543	31.0726	26.5857	1.144	4.3948	8.4778	-2.35419	0.00144899	0.0217957	down	Os11g0549667	0.00144899
Os10t0369500-01	0.9516	1.0705	0.7964	0.4149	0.2789	0.2196	-1.42295	0.00145468	0.0218667	down	Os10g0369500	0.00145468
novel.10	21.8192	13.9335	7.8226	4.8154	4.6245	1.9991	-1.71995	0.00145874	0.0219132	down	novel.10	0.00145874
Os04t0412300-01	0.4464	0.5837	0.1737	1.5903	0.7843	1.9111	2.01003	0.00146758	0.0220201	up	Os04g0412300	0.00146758
Os07t0570600-01	0.7385	0.515	0.2874	1.3273	2.0942	2.5092	2.14156	0.00146835	0.0220201	up	Os07g0570600	0.00146835
Os03t0205700-01	0.7544	0.8631	0.7981	0.3269	0.1046	0.1153	-1.95194	0.00148221	0.0221919	down	Os03g0205700	0.00148221
Os04t0533300-01	1.1741	1.2896	1.028	2.3062	1.7588	14.7918	2.62019	0.00149767	0.0224084	up	Os04g0533300	0.00149767
Os05t0390300-00	4.9154	5.6361	2.8691	1.0922	0.7867	2.0233	-1.5914	0.00149915	0.0224158	down	Os05g0390300	0.00149915
Os06t0140700-01	14.1799	16.1283	7.2296	30.0033	22.5109	21.2097	1.17419	0.00150827	0.0225017	up	Os06g0140700	0.00150827
Os03t0383600-01	0.9991	0.5972	0.958	1.8964	6.6119	1.4839	2.22041	0.00150888	0.0225017	up	Os03g0383600	0.00150888
Os06t0694600-00	2.1641	1.8366	2.9076	3.8213	4.3041	4.1952	1.04788	0.00151296	0.0225475	up	Os06g0694600	0.00151296
Os12t0257600-00	3.6551	6.0689	8.1613	7.005	17.0597	30.4788	1.82627	0.00151479	0.0225599	up	Os12g0257600	0.00151479
Os03t0734500-01	36.5454	63.4462	26.8035	73.1744	114.964	82.964	1.32081	0.00151909	0.0226091	up	Os03g0734500	0.00151909
Os10t0155800-01	1.1709	1.1758	0.8201	2.5433	3.5598	1.4608	1.47852	0.00153358	0.0228097	up	Os10g0155800	0.00153358
Os12t0608700-00	4.9963	8.5521	2.227	35.8956	6.0478	22.3333	2.19475	0.00153587	0.0228288	up	Os12g0608700	0.00153587
Os02t0167600-01	36.2031	41.7539	22.8772	13.5855	12.4747	16.6528	-1.03655	0.00153972	0.0228709	down	Os02g0167600	0.00153972
Os02t0566300-03	1.1177	0.8466	1.1923	0.3562	0.3849	0.3536	-1.31846	0.00154253	0.0228975	down	Os02g0566300	0.00154253
Os06t0522300-01	5.4538	6.7336	2.1918	14.5136	8.4324	11.8104	1.46475	0.00154669	0.0229443	up	Os06g0522300	0.00154669
Os03t0711100-01	0.9364	1.2159	0.7915	0.1865	0.2508	0.2764	-1.83701	0.00155841	0.0230878	down	Os03g0711100	0.00155841
Os02t0288400-00	0.0919	0.1923	0.1431	1.2213	0.459	0.2436	2.35905	0.00157496	0.0233176	up	Os02g0288400	0.00157496
Os09t0487200-01	0.5375	0.5838	0.3378	2.2212	0.734	1.1884	1.68228	0.00158456	0.023429	up	Os09g0487200	0.00158456
Os06t0148900-01	0.3784	0.3958	0.4417	1.3116	0.9797	1.0285	1.65345	0.00158766	0.0234595	up	Os06g0148900	0.00158766
Os09t0430701-00	3.7615	1.9674	1.679	7.0304	6.1379	5.1421	1.50132	0.00159282	0.023505	up	Os09g0430701	0.00159282
Os05t0578100-01	6.5851	11.0112	8.8095	14.2728	34.6674	14.9919	1.51669	0.00159886	0.0235788	up	Os05g0578100	0.00159886
Os03t0272650-00	0	1.8332	0.4092	3.0373	10.6952	5.7876	3.37147	0.00160118	0.0235975	up	Os03g0272650	0.00160118
Os08t0488800-00	2.8112	3.8228	4.1022	5.5217	5.7187	10.3154	1.21055	0.00160453	0.0236315	up	Os08g0488800	0.00160453
Os12t0229100-01	6.8572	4.5208	7.9377	12.5168	8.7597	14.7307	1.09391	0.00163181	0.0239552	up	Os12g0229100	0.00163181
Os06t0575100-01	4.1781	8.7941	2.6171	12.1861	15.7736	11.4048	1.55598	0.00164288	0.0240498	up	Os06g0575100	0.00164288
Os07t0647500-01	3.1981	2.0586	2.441	0.1421	0.5459	0.4513	-2.53882	0.00165121	0.0241145	down	Os07g0647500	0.00165121
novel.751	0.3424	0.2985	0.0666	0.6594	3.1663	0.9773	3.00159	0.00165287	0.0241231	up	novel.751	0.00165287
Os07t0566500-01	9.4167	10.7053	22.749	26.1423	80.107	26.7151	1.88115	0.00165419	0.0241268	up	Os07g0566500	0.00165419
Os03t0373500-01	21.2468	31.1632	31.4081	38.7573	45.357	84.9543	1.21881	0.0016582	0.0241622	up	Os03g0373500	0.0016582
Os02t0459600-01	0.7492	0.7837	0.745	1.3145	1.755	1.4594	1.20641	0.00165876	0.0241622	up	Os02g0459600	0.00165876
Os05t0163300-01	3.2532	2.6219	1.1206	0.5546	0.2367	0.6523	-2.09684	0.00166673	0.0242627	down	Os05g0163300	0.00166673
Os06t0133500-00	142.38	275.189	89.8811	336.703	378.29	421.174	1.37572	0.00170792	0.0247743	up	Os06g0133500	0.00170792
Os07t0204400-00	3.6944	5.7445	3.6134	0.8076	0.9971	1.7098	-1.69163	0.00170846	0.0247743	down	Os07g0204400	0.00170846
Os05t0447580-00	5.3063	5.333	5.1013	1.8032	1.5008	2.927	-1.1413	0.00171244	0.0248161	down	Os05g0447580	0.00171244
Os07t0224900-02	0.3579	0.4056	0.2437	1.5851	0.4964	1.2768	1.91206	0.00172428	0.0249142	up	Os07g0224900	0.00172428
Os01t0504100-01	5.7151	4.0781	4.2926	2.4058	1.3273	1.8966	-1.13251	0.00172472	0.0249142	down	Os01g0504100	0.00172472
Os07t0694300-01	10.4132	10.778	10.4287	4.116	3.1623	6.3013	-1.02385	0.00173738	0.0250347	down	Os07g0694300	0.00173738
Os01t0616800-01	3.4753	3.0582	4.2501	6.9471	4.5906	8.0966	1.06033	0.00174444	0.0251186	up	Os01g0616800	0.00174444
Os01t0775400-01	26.2847	26.56	16.2953	45.6074	66.3317	30.5667	1.26778	0.00177126	0.0254723	up	Os01g0775400	0.00177126
Os02t0574000-01	11.6628	6.4209	3.4805	2.6343	0.3406	0.5899	-2.43901	0.00179229	0.0257256	down	Os02g0574000	0.00179229
Os07t0157700-01	5.0477	3.2641	3.9284	10.5332	7.1285	5.4631	1.11453	0.0017973	0.0257707	up	Os07g0157700	0.0017973
Os04t0210250-01	2.8478	2.7323	1.559	0.9531	0.3705	0.9369	-1.47751	0.0018084	0.0258728	down	Os04g0210250	0.0018084
Os12t0154800-01	25.6583	34.0448	31.4606	50.4373	69.8384	39.4927	1.03227	0.00182149	0.0260124	up	Os12g0154800	0.00182149
Os03t0803600-01	13.0767	24.2333	16.6789	37.0259	89.2984	24.9791	1.73302	0.00183064	0.0261265	up	Os03g0803600	0.00183064
Os09t0557600-01	9.0492	15.0219	15.8458	18.638	28.8133	39.4613	1.33881	0.00183415	0.0261596	up	Os09g0557600	0.00183415
novel.969	15.9815	7.945	2.0891	1.2262	0.0231	1.2472	-3.22684	0.0018368	0.0261648	down	novel.969	0.0018368
Os09t0415400-01	1.9065	2.2099	3.1278	7.6203	8.233	2.8991	1.59289	0.00184124	0.026184	up	Os09g0415400	0.00184124
Os02t0731900-01	6.952	4.8177	6.7291	7.9653	11.5708	13.109	1.03222	0.00184162	0.026184	up	Os02g0731900	0.00184162
novel.467	11.1695	19.9429	10.9033	3.6713	3.3121	6.8309	-1.40487	0.00184585	0.0262275	down	novel.467	0.00184585
Os07t0538000-01	1.8603	4.4255	1.331	0.5547	0.2996	0.8441	-1.97405	0.00187927	0.0266354	down	Os07g0538000	0.00187927
Os12t0189300-01	17.1579	19.8058	32.3387	9.9994	3.3548	9.1064	-1.44498	0.0018882	0.0267452	down	Os12g0189300	0.0018882
Os02t0321900-02	44.4765	53.7913	65.4125	17.5545	29.6826	17.3923	-1.11357	0.00189	0.0267538	down	Os02g0321900	0.00189
Os08t0112700-01	46.1682	74.3925	74.4869	123.462	180.064	85.7991	1.2238	0.00189979	0.0268756	up	Os08g0112700	0.00189979
Os07t0137200-01	8.5005	8.2079	6.979	0.7555	3.3168	1.4853	-1.84728	0.00191449	0.0270496	down	Os07g0137200	0.00191449
Os01t0138400-01	32.507	39.2954	37.7055	54.2845	125.02	55.4678	1.33822	0.0019175	0.0270753	up	Os01g0138400	0.0019175
Os05t0560600-01	6.6011	7.9744	6.4444	13.634	8.0376	24.4366	1.32363	0.00191933	0.0270842	up	Os05g0560600	0.00191933
Os05t0380900-01	410.104	639.487	230.287	758.005	1126.17	880.495	1.33323	0.00192602	0.0271439	up	Os05g0380900	0.00192602
Os08t0441100-01	6.2482	10.6208	9.2999	17.3261	18.9502	11.6547	1.09019	0.00192717	0.0271439	up	Os08g0441100	0.00192717
Os02t0676800-01	271.72	294.593	365.882	541.914	2151.98	417.908	1.99844	0.00193572	0.0272304	up	Os02g0676800	0.00193572
Os06t0730150-00	3.8412	9.1075	3.8862	10.9473	14.7755	20.3592	1.66348	0.00195145	0.0274004	up	Os06g0730150	0.00195145
Os08t0376100-01	1.624	1.0617	1.3428	2.8927	2.3275	4.1382	1.4103	0.00197493	0.0276553	up	Os08g0376100	0.00197493
Os05t0217000-01	10.2253	13.8101	7.5549	21.5349	32.7453	15.3566	1.36605	0.00198388	0.0277522	up	Os05g0217000	0.00198388
Os03t0605400-01	2.1348	2.0697	4.0117	6.0762	4.3331	6.305	1.22679	0.00199996	0.0279598	up	Os03g0605400	0.00199996
Os09t0533650-01	0.5039	0.2108	0.4706	1.3973	0.7828	2.3421	2.11872	0.00200354	0.0279815	up	Os09g0533650	0.00200354
Os05t0145100-01	8.8499	7.1327	3.3873	2.5982	1.3683	1.6858	-1.58767	0.00200793	0.0280019	down	Os05g0145100	0.00200793
Os04t0462300-01	1.9199	2.9009	1.6187	0.7394	0.5918	0.4566	-1.64167	0.00201727	0.0281096	down	Os04g0462300	0.00201727
Os04t0645500-01	33.2051	45.4981	20.3941	13.0649	5.1781	13.904	-1.44002	0.00201814	0.0281096	down	Os04g0645500	0.00201814
Os08t0512100-00	1.139	1.505	3.0093	3.4633	11.641	4.3263	2.03357	0.00202431	0.0281781	up	Os08g0512100	0.00202431
Os06t0717200-01	15.3777	17.498	16.7036	45.3716	19.2063	25.782	1.05104	0.00203596	0.0283229	up	Os06g0717200	0.00203596
Os10t0137000-01	3.0576	3.6203	4.4121	4.8084	8.1283	6.8044	1.05494	0.00204578	0.0284419	up	Os10g0137000	0.00204578
Os01t0833400-01	0.8806	1.8423	1.4392	2.5775	2.801	6.5343	1.72151	0.00206153	0.0286257	up	Os01g0833400	0.00206153
Os04t0218400-00	955.279	1598.44	1535.22	3085.95	1632.94	2453.36	1.00282	0.00206856	0.0286879	up	Os04g0218400	0.00206856
Os07t0622700-01	12.2049	12.8491	13.834	23.1538	29.6187	15.4579	1.03141	0.0020766	0.0287817	up	Os07g0622700	0.0020766
Os04t0677000-01	1.0901	1.948	1.4846	2.3091	5.695	3.5	1.58286	0.00209081	0.0289255	up	Os04g0677000	0.00209081
Os09t0268700-00	1.0311	2.2314	1.3696	2.7934	3.1955	3.5659	1.25681	0.00209909	0.0290045	up	Os09g0268700	0.00209909
novel.1054	1.135	1.351	0.8681	1.6279	3.4741	2.8722	1.4723	0.00210701	0.0290833	up	novel.1054	0.00210701
Os03t0645000-00	2.7856	3.7679	2.8594	1.0543	0.2132	1.1161	-1.80647	0.00211207	0.0291125	down	Os03g0645000	0.00211207
Os12t0171900-01	2.2804	7.9094	3.0824	0.832	0.9322	0.5872	-2.27661	0.00211419	0.029124	down	Os12g0171900	0.00211419
Os12t0503000-05	1.0921	0.8454	1.0964	0.1009	0.1939	0.4275	-1.87159	0.00212095	0.0291814	down	Os12g0503000	0.00212095
Os11t0624400-01	0.4286	0.2241	0.1251	2.9091	0.5944	0.9829	2.68131	0.0021242	0.0292083	up	Os11g0624400	0.0021242
Os04t0451000-01	1.2369	1.5957	0.9866	2.1198	1.9214	2.824	1.04626	0.00213103	0.0292489	up	Os04g0451000	0.00213103
Os12t0634000-01	17.8098	9.5234	11.4038	5.1443	5.4566	5.0395	-1.10274	0.00214526	0.0293728	down	Os12g0634000	0.00214526
Os09t0466400-01	0.559	1.2227	0.5933	2.0552	4.8496	1.4919	2.06497	0.00214891	0.0293976	up	Os09g0466400	0.00214891
Os02t0706600-00	0.3617	0.5159	0.3838	1.6714	0.4743	2.7748	2.14217	0.00217084	0.0296634	up	Os02g0706600	0.00217084
Os08t0375400-01	2.1509	3.4913	1.2122	0.5999	0.1646	0.4536	-2.31101	0.00217192	0.0296634	down	Os08g0375400	0.00217192
Os07t0471683-01	2.8345	2.965	3.1535	9.781	2.5752	11.6574	1.59956	0.00217885	0.0296895	up	Os07g0471683	0.00217885
Os04t0218600-02	0.8421	1.2165	0.7256	0.3243	0.3115	0.1717	-1.57174	0.0021797	0.0296895	down	Os04g0218600	0.0021797
Os01t0311100-00	14.1792	11.6005	6.1031	3.9355	1.9337	4.2631	-1.46897	0.00218023	0.0296895	down	Os01g0311100	0.00218023
Os11t0104050-01	128.115	122.67	149.77	321.209	129.72	364.002	1.20753	0.00219365	0.0298362	up	Os11g0104050	0.00219365
Os10t0418100-01	27.3629	42.3644	43.1823	47.5325	223.599	73.3855	1.86699	0.00220595	0.0299855	up	Os10g0418100	0.00220595
Os01t0794600-01	6.4592	9.3552	4.1844	14.3108	9.0573	18.1884	1.24885	0.00221135	0.0300408	up	Os01g0794600	0.00221135
Os05t0466100-01	0.8186	1.2618	1.0562	1.7422	2.4858	2.424	1.30192	0.00221546	0.0300604	up	Os05g0466100	0.00221546
novel.355	0.8101	0.8474	1.1034	5.6162	1.1986	5.1197	2.28961	0.00222698	0.0301805	up	novel.355	0.00222698
novel.980	3.8879	5.6465	6.8266	2.4131	1.6044	2.6724	-1.0925	0.00223217	0.0302197	down	novel.980	0.00223217
Os05t0397300-02	23.6995	24.1707	20.1208	36.3438	62.7538	30.437	1.15859	0.00223644	0.0302542	up	Os05g0397300	0.00223644
Os11t0175700-00	0.1829	0.3444	0.2562	0.4649	1.0148	1.6108	2.19643	0.00224467	0.0303474	up	Os11g0175700	0.00224467
Os01t0142600-01	0.2826	0.5026	0.8249	0.6858	2.1326	3.3187	2.15699	0.00225116	0.0304169	up	Os01g0142600	0.00225116
Os01t0217000-01	0.2516	0.1128	0.1259	1.2873	0.319	0.8352	2.47927	0.00225448	0.0304436	up	Os01g0217000	0.00225448
Os06t0617800-01	0.3158	0.1887	0.395	1.4072	0.3754	1.3794	1.99212	0.00226492	0.030548	up	Os06g0617800	0.00226492
Os02t0819900-00	31.857	30.4461	49.2574	59.4662	95.9527	55.5718	1.14468	0.00227599	0.0306607	up	Os02g0819900	0.00227599
Os07t0558000-01	29.357	35.0781	37.657	49.9803	90.3844	48.1132	1.11441	0.00228784	0.0307517	up	Os07g0558000	0.00228784
Os02t0193933-00	10.2186	10.9376	18.3094	26.6333	28.7417	20.928	1.16843	0.00228819	0.0307517	up	Os02g0193933	0.00228819
Os02t0703600-01	0.8269	1.861	1.053	3.3293	1.557	6.62	1.80933	0.0022993	0.030861	up	Os02g0703600	0.0022993
Os03t0261800-01	0.5266	0.8748	0	4.0799	2.4059	2.2732	2.83481	0.00231423	0.0310277	up	Os03g0261800	0.00231423
Os12t0130300-00	1.7529	0.9664	2.3782	7.7455	2.9964	2.9843	1.61138	0.00231581	0.0310304	up	Os12g0130300	0.00231581
Os12t0245700-01	4.9317	1.5596	3.615	0	0	0.7014	-3.69374	0.00232045	0.0310742	down	Os12g0245700	0.00232045
Os12t0554100-01	2.3538	2.6279	2.3514	1.4121	0.9292	0.8028	-1.02069	0.00232341	0.0310954	down	Os12g0554100	0.00232341
Os12t0113700-00	1.3774	1.6329	2.0367	0.4244	0.1019	0.2246	-2.55834	0.00234907	0.0314	down	Os12g0113700	0.00234907
Os11t0432800-01	3.3938	4.4069	3.7341	8.8338	4.2418	8.0158	1.05941	0.00235682	0.031468	up	Os11g0432800	0.00235682
Os10t0508700-01	6.0425	6.2196	2.2572	1.6197	0.6437	1.5964	-1.72932	0.0023725	0.0316585	down	Os10g0508700	0.0023725
Os01t0718500-01	13.3585	17.283	15.868	5.2802	8.1914	4.7298	-1.12888	0.00237614	0.0316857	down	Os01g0718500	0.00237614
Os08t0490000-01	5.3409	6.2773	2.8022	14.9419	5.3936	15.5242	1.49488	0.00237734	0.0316857	up	Os08g0490000	0.00237734
Os03t0769700-01	26.5319	59.1026	24.7987	13.036	5.7706	15.094	-1.51495	0.00237924	0.0316923	down	Os03g0769700	0.00237924
Os05t0469800-01	8.6594	9.1727	8.9572	5.6674	2.5237	3.5529	-1.00231	0.00238705	0.0317401	down	Os05g0469800	0.00238705
Os11t0607000-01	1.0158	0.907	0.4338	0.2004	0.0275	0.1818	-2.35565	0.00239875	0.0318605	down	Os11g0607000	0.00239875
Os11t0156401-01	22.5162	15.087	11.4006	8.7762	3.7125	5.1431	-1.29212	0.00239892	0.0318605	down	Os11g0156401	0.00239892
Os05t0125250-01	4.2176	2.9665	4.3293	1.0922	1.5331	1.2452	-1.35811	0.00240487	0.0319207	down	Os05g0125250	0.00240487
Os10t0414700-01	0.4547	0.3638	0.1874	1.2053	0.742	0.8179	1.64336	0.00240937	0.0319617	up	Os10g0414700	0.00240937
Os04t0368000-01	2.5719	4.1332	3.3572	7.8611	6.0966	4.2325	1.06033	0.00241686	0.0320051	up	Os04g0368000	0.00241686
Os09t0571100-01	3.1	4.6198	2.4787	3.6799	11.1675	12.8296	1.66696	0.00242267	0.0320628	up	Os09g0571100	0.00242267
Os11t0138950-00	0.2051	1.1159	1.1495	1.8014	7.6939	2.1579	2.50239	0.00243577	0.0322074	up	Os11g0138950	0.00243577
Os07t0203275-00	4.5313	5.4421	4.0163	1.4543	1.9553	1.6422	-1.25617	0.00243692	0.0322074	down	Os07g0203275	0.00243692
Os06t0288300-01	0.6764	0.6682	0.2632	0.9118	2.5435	1.8385	1.94319	0.00245371	0.0323976	up	Os06g0288300	0.00245371
novel.501	5.7135	5.4953	3.9001	9.4544	10.9332	6.3369	1.03773	0.00246228	0.0324727	up	novel.501	0.00246228
Os08t0455900-00	82.7939	39.9087	15.6732	14.7368	5.8348	12.1795	-1.90115	0.00247043	0.0325613	down	Os08g0455900	0.00247043
Os07t0685300-01	5.2766	4.4156	5.0647	11.4705	11.2327	5.5456	1.14854	0.00248782	0.0327713	up	Os07g0685300	0.00248782
Os02t0689900-01	7.5956	6.4729	18.0438	13.3787	131.843	18.2235	2.62453	0.00252304	0.033188	up	Os02g0689900	0.00252304
Os07t0293000-00	0.848	1.4414	1.7942	2.3881	7.88	2.8522	1.93615	0.00252386	0.033188	up	Os07g0293000	0.00252386
Os03t0170100-00	43.9816	75.0355	27.4843	106.263	74.8146	130.751	1.28805	0.00253705	0.0333031	up	Os03g0170100	0.00253705
Os10t0499500-01	0.3682	0.3338	0.4012	0.624	1.9613	0.8708	1.89029	0.00255534	0.0335044	up	Os10g0499500	0.00255534
Os01t0821600-01	7.6558	20.5108	11.3994	19.9023	69.822	27.1365	1.81488	0.00256442	0.0335569	up	Os01g0821600	0.00256442
Os06t0101600-01	2.1157	13.633	0.494	0.4889	0.2817	0.6211	-3.34574	0.00256465	0.0335569	down	Os06g0101600	0.00256465
Os01t0121000-01	3.2172	2.8418	4.7571	7.0212	24.3536	5.2467	2.01509	0.0025653	0.0335569	up	Os01g0121000	0.0025653
Os02t0791300-01	6.2128	4.143	2.1305	1.3459	0.0862	0.6649	-2.41731	0.00261668	0.0341696	down	Os02g0791300	0.00261668
Os02t0191800-01	63.9875	47.6838	52.1245	31.731	20.1081	12.9109	-1.14246	0.00262162	0.0341788	down	Os02g0191800	0.00262162
novel.584	2.4956	2.1473	4.8867	11.4869	5.7614	5.3663	1.43923	0.00263545	0.0343354	up	novel.584	0.00263545
Os12t0131300-01	1.2813	1.3403	0.9447	2.727	2.3196	2.5569	1.2904	0.00265146	0.0345241	up	Os12g0131300	0.00265146
novel.995	2.0246	0.9493	1.6299	0.3226	0.1549	0.3416	-2.30541	0.00265986	0.0345971	down	novel.995	0.00265986
novel.965	1.9207	1.3856	2.3195	5.2802	2.7192	4.0505	1.29175	0.00266013	0.0345971	up	novel.965	0.00266013
novel.729	1.8546	2.5867	3.1032	3.3571	5.9679	7.7128	1.39432	0.00266552	0.0346073	up	novel.729	0.00266552
novel.833	6.3949	9.1168	7.9468	1.6088	3.9484	1.8293	-1.4291	0.00266903	0.0346233	down	novel.833	0.00266903
Os02t0314600-01	35.1267	67.9902	36.4575	73.0744	133.72	79.5749	1.26806	0.00267136	0.0346233	up	Os02g0314600	0.00267136
Os01t0660200-01	55.5169	65.7654	60.7128	15.9944	34.134	20.1068	-1.14148	0.0026813	0.0347123	down	Os01g0660200	0.0026813
Os06t0266800-02	5.3634	5.2867	2.0469	1.4301	0.8011	0.5046	-2.01698	0.00273165	0.035344	down	Os06g0266800	0.00273165
novel.811	0.78	1.6699	0.3812	2.7876	2.1739	2.596	1.61815	0.00273451	0.0353607	up	novel.811	0.00273451
Os12t0629700-01	130.703	71.0567	50.3361	295.292	173.717	124.127	1.42528	0.00275824	0.0355861	up	Os12g0629700	0.00275824
Os01t0706850-00	2.6162	3.1928	2.9269	6.0456	8.5879	4.4	1.34758	0.00279028	0.0359378	up	Os01g0706850	0.00279028
Os01t0377700-01	0.2275	0.1487	0.1992	0.6572	0.5049	0.5914	1.80606	0.0027923	0.0359433	up	Os01g0377700	0.0027923
novel.623	2.5712	3.6268	3.7292	8.2371	8.8616	3.812	1.29357	0.00280199	0.0360342	up	novel.623	0.00280199
Os08t0137800-01	132.699	243.79	185.316	281.205	539.584	296.353	1.22461	0.00281591	0.0361566	up	Os08g0137800	0.00281591
Os06t0591400-01	58.4124	55.3206	49.3721	414.959	49.7391	112.098	1.97931	0.00289243	0.0370077	up	Os06g0591400	0.00289243
novel.922	0.3094	1.1329	0.903	2.4132	2.5751	2.0816	1.81391	0.00289302	0.0370077	up	novel.922	0.00289302
Os03t0667100-03	0.8816	0.6816	1.3423	1.9486	7.9531	1.5002	2.23331	0.00289722	0.0370405	up	Os03g0667100	0.00289722
Os11t0649600-01	122.552	126.893	61.1947	56.5291	31.0218	33.3267	-1.17003	0.002916	0.0372595	down	Os11g0649600	0.002916
Os11t0307950-01	1.9941	2.5175	2.1673	3.734	2.8612	5.5089	1.05499	0.00292649	0.0373723	up	Os11g0307950	0.00292649
Os08t0116400-01	21.0653	19.0161	18.3339	51.4927	17.6761	57.1705	1.29217	0.00293845	0.0375039	up	Os08g0116400	0.00293845
Os06t0546500-01	94.7591	98.0525	34.4872	8.265	4.2779	31.8733	-2.17032	0.0029439	0.0375522	down	Os06g0546500	0.0029439
Os02t0794700-01	11.6257	10.0543	7.9613	5.8172	2.8949	4.1428	-1.01697	0.00294857	0.0375906	down	Os02g0794700	0.00294857
Os02t0601000-01	9.8207	9.0523	17.3669	19.9973	123.643	14.8663	2.40094	0.00296508	0.0377371	up	Os02g0601000	0.00296508
Os12t0102600-01	0.2528	0.3173	0.118	1.4021	0.3086	1.0513	2.1708	0.00297284	0.0378145	up	Os12g0102600	0.00297284
Os08t0127800-02	5.8106	7.8147	8.7212	13.5641	30.0001	10.0805	1.50446	0.00297967	0.0378801	up	Os08g0127800	0.00297967
Os11t0102500-01	1.7056	30.924	24.0582	4.2696	1.5771	1.7384	-2.71044	0.00301339	0.0382657	down	Os11g0102500	0.00301339
Os08t0107100-01	66.9034	52.9635	52.9006	171.132	50.5199	173.091	1.36791	0.00301809	0.0383038	up	Os08g0107100	0.00301809
Os04t0667800-01	1.2838	2.0889	1.7484	17.7993	2.6907	2.617	2.33644	0.00303231	0.038441	up	Os04g0667800	0.00303231
Os02t0759400-01	22.7288	49.1999	39.1792	47.2536	167.942	77.321	1.6455	0.00303405	0.0384415	up	Os02g0759400	0.00303405
Os06t0241200-01	0.4117	1.0387	0.9896	0.1959	0.1075	0.237	-1.9794	0.00304147	0.038514	down	Os06g0241200	0.00304147
Os04t0418600-00	0	1.0533	0	1.3573	5.959	5.9529	3.88537	0.00304855	0.0385814	up	Os04g0418600	0.00304855
Os11t0549655-01	1.8831	2.8594	2.6947	3.6497	4.9879	5.2754	1.1201	0.00306609	0.0387605	up	Os11g0549655	0.00306609
Os10t0550775-00	0.9747	0.6797	0.8669	2.0378	2.4721	1.3625	1.4361	0.00307629	0.0388676	up	Os10g0550775	0.00307629
Os03t0180800-01	24.4529	69.4706	22.6489	68.5098	125.537	96.8186	1.54896	0.00310757	0.039133	up	Os03g0180800	0.00310757
Os02t0106900-01	12.9274	13.8982	10.5265	4.2873	2.7006	7.3203	-1.19366	0.00310769	0.039133	down	Os02g0106900	0.00310769
Os09t0270900-01	1.9665	2.3735	2.119	6.554	1.9722	8.6034	1.58602	0.00311715	0.03921	up	Os09g0270900	0.00311715
Os05t0537100-00	9.7038	19.7612	10.2434	26.956	18.5565	28.5995	1.09935	0.00313551	0.0394173	up	Os05g0537100	0.00313551
Os04t0127800-01	0.8688	1.3342	0.6905	3.3317	1.9075	1.3566	1.38404	0.00314598	0.0395258	up	Os04g0127800	0.00314598
Os03t0836600-01	0.6762	0.6341	0.6533	1.4817	0.9314	1.2834	1.10767	0.00314928	0.0395258	up	Os03g0836600	0.00314928
Os07t0477866-01	1.4263	0.7917	0.5437	0	0.1938	0	-3.54641	0.00314939	0.0395258	down	Os07g0477866	0.00314939
Os08t0420600-01	6.5258	5.4373	3.7266	1.9258	0.3448	1.8314	-1.76629	0.00319843	0.0400522	down	Os08g0420600	0.00319843
Os01t0825500-01	9.3385	7.6477	14.5234	15.1198	26.7571	18.8618	1.1717	0.00320607	0.0401256	up	Os01g0825500	0.00320607
Os02t0594900-01	97.1609	154.559	149.875	173.205	301.517	227.861	1.03281	0.00320971	0.0401452	up	Os02g0594900	0.00320971
Os07t0558900-00	34.6998	22.1817	17.7988	10.9342	1.3612	4.5015	-1.99162	0.00322986	0.0402893	down	Os07g0558900	0.00322986
Os03t0741100-01	75.7594	201.275	112.341	156.64	554.833	336.383	1.67347	0.00324561	0.0404635	up	Os03g0741100	0.00324561
Os06t0484500-01	1.8179	1.7495	2.0373	0.2521	0.3227	0.7115	-1.92898	0.00329534	0.0409929	down	Os06g0484500	0.00329534
Os12t0545600-01	4.2178	4.8645	4.0821	9.9548	4.6001	8.6865	1.00701	0.00330943	0.0411023	up	Os12g0545600	0.00330943
novel.779	0.8956	2.3199	1.4936	2.6609	3.8332	4.1211	1.39149	0.00331648	0.0411627	up	novel.779	0.00331648
Os03t0740833-01	4.9946	7.5528	11.2597	10.747	24.6979	16.7777	1.3664	0.0033181	0.0411627	up	Os03g0740833	0.0033181
Os03t0227800-02	168.665	130.528	111.717	85.3447	46.9303	38.8255	-1.07306	0.00333161	0.041285	down	Os03g0227800	0.00333161
Os06t0161800-01	0.3739	0.0978	0.2183	0.6481	1.0373	1.0863	2.21075	0.00334325	0.041394	up	Os06g0161800	0.00334325
Os06t0495800-01	33.9112	14.1418	13.7656	7.68	0.7917	4.2718	-2.12223	0.00336287	0.0415355	down	Os06g0495800	0.00336287
Os12t0176300-01	4.1471	3.1274	3.265	0.5572	0.7491	1.5335	-1.69708	0.00336754	0.0415704	down	Os12g0176300	0.00336754
Os11t0598900-00	0.1546	0.1941	0.2166	0.6075	1.1667	0.3783	2.16905	0.00339027	0.0417825	up	Os11g0598900	0.00339027
Os01t0783200-02	1.4586	2.165	2.6692	3.1201	8.3113	3.6647	1.50526	0.00339554	0.0418018	up	Os01g0783200	0.00339554
Os03t0251500-01	6.4418	7.8683	3.4161	1.5884	0.1308	1.6575	-2.22704	0.00340095	0.0418228	down	Os03g0251500	0.00340095
Os09t0400500-01	16.5439	28.7236	21.503	31.7923	62.3256	35.2207	1.18668	0.00341826	0.0419686	up	Os09g0400500	0.00341826
Os02t0173650-00	14.0824	17.9531	11.0453	2.2881	3.174	6.9975	-1.59026	0.00341838	0.0419686	down	Os02g0173650	0.00341838
Os04t0654800-00	0.3992	0.3248	0.6731	1.2043	0.9104	0.9494	1.34223	0.00343241	0.0421179	up	Os04g0654800	0.00343241
Os02t0486400-01	11.6607	9.5513	9.9209	21.8304	10.3948	29.6855	1.17668	0.00344577	0.0422589	up	Os02g0486400	0.00344577
novel.376	0	1.9848	2.0623	0	0	0	-6.37801	0.00346331	0.042428	down	novel.376	0.00346331
Os06t0255100-01	4.4611	3.7242	8.0621	8.1281	17.5632	10.8082	1.39967	0.00346715	0.0424519	up	Os06g0255100	0.00346715
novel.757	3.9492	5.9272	4.4766	16.4663	5.7157	8.8208	1.29315	0.00350652	0.0429107	up	novel.757	0.00350652
Os04t0452500-01	0.5286	0.5529	0.4319	1.5267	0.6256	1.1422	1.30538	0.00353713	0.0432383	up	Os04g0452500	0.00353713
Os06t0558300-00	7.4828	6.99	10.076	15.2405	21.4717	9.9188	1.1497	0.00354524	0.0433141	up	Os06g0558300	0.00354524
Os01t0627967-00	3.5385	3.8963	3.9569	7.7465	9.9605	4.3281	1.17417	0.00355294	0.0433847	up	Os01g0627967	0.00355294
Os11t0102700-01	47.5526	38.8088	31.5375	121.678	36.4873	99.954	1.30609	0.00355694	0.0434101	up	Os11g0102700	0.00355694
Os06t0536600-00	19.8034	12.2903	8.849	6.1307	2.1028	4.7517	-1.47947	0.00356561	0.0434454	down	Os06g0536600	0.00356561
Os02t0624700-00	0.3658	0.3507	0.3914	1.1622	0.6426	0.8948	1.47942	0.00358044	0.0435791	up	Os02g0624700	0.00358044
Os05t0572000-01	1.5747	2.2961	1.2812	2.2054	5.0301	4.9028	1.45966	0.00359784	0.0437201	up	Os05g0572000	0.00359784
Os01t0183850-00	31.306	57.5557	18.5498	74.945	70.9214	77.308	1.26334	0.00362789	0.0440616	up	Os01g0183850	0.00362789
Os07t0475400-01	13.9789	15.4906	7.7003	3.9368	4.2655	6.4118	-1.14241	0.00366654	0.0444831	down	Os07g0475400	0.00366654
Os02t0489500-01	0.8699	0.6959	1.0753	1.2416	2.3848	3.3798	1.62353	0.0036702	0.044497	up	Os02g0489500	0.0036702
Os02t0617900-01	25.3002	20.5576	17.4044	5.481	10.2767	7.7364	-1.20915	0.00367163	0.044497	down	Os02g0617900	0.00367163
Os04t0435000-01	3.6138	3.0241	5.2311	5.8455	11.7087	9.3706	1.40959	0.00367888	0.044561	up	Os04g0435000	0.00367888
Os04t0486500-01	9.0342	9.3875	7.0541	4.8388	2.1907	3.7321	-1.0561	0.00369342	0.0446892	down	Os04g0486500	0.00369342
Os06t0600400-01	7.7648	10.637	7.3547	11.0467	37.0693	14.9051	1.53872	0.00369932	0.0447126	up	Os06g0600400	0.00369932
Os04t0556500-01	17.3842	32.6814	11.0547	34.9801	33.7468	95.7475	1.62906	0.00370975	0.0448147	up	Os04g0556500	0.00370975
Os08t0109200-01	4.1222	3.8581	2.9548	1.6294	1.1234	1.946	-1.0258	0.00372645	0.0449924	down	Os08g0109200	0.00372645
Os03t0786400-01	3.7193	2.3548	3.3706	5.4846	4.2355	7.6019	1.07019	0.00374276	0.0451169	up	Os03g0786400	0.00374276
Os07t0618500-02	1.3641	1.1708	1.0208	0.586	0.4075	0.492	-1.06265	0.00375156	0.0451748	down	Os07g0618500	0.00375156
Os10t0416500-04	6.8358	9.534	6.1634	7.0633	18.0066	43.6408	1.81975	0.00378563	0.0455608	up	Os10g0416500	0.00378563
Os02t0832200-01	15.6418	15.9116	9.6325	32.7461	14.1715	41.7745	1.29016	0.00380275	0.0457424	up	Os02g0832200	0.00380275
Os06t0320000-01	10.0621	13.5457	15.8319	18.1968	52.3293	22.1532	1.47691	0.00381649	0.0458832	up	Os06g0320000	0.00381649
Os01t0778900-01	8.8655	16.6203	9.8117	5.7202	3.0661	4.3656	-1.22946	0.00386966	0.0464455	down	Os01g0778900	0.00386966
novel.260	1.0477	0.7712	2.1291	3.2281	3.9613	2.3257	1.49203	0.00387331	0.0464455	up	novel.260	0.00387331
Os02t0175000-01	0.5308	0.7403	0.5783	2.1668	1.9239	0.779	1.60947	0.00388144	0.0465053	up	Os02g0175000	0.00388144
Os11t0529900-00	0.222	0.3251	0	3.5912	0.3449	0.9233	3.29452	0.00388605	0.0465213	up	Os11g0529900	0.00388605
Os11t0668300-00	59.6057	87.1533	74.5251	92.9157	255.59	123.86	1.33559	0.00389061	0.0465512	up	Os11g0668300	0.00389061
Os01t0839100-01	121.1	161.361	150.643	199.382	489.888	212.592	1.29843	0.00391286	0.0467271	up	Os01g0839100	0.00391286
Os01t0182700-01	1.2829	1.7549	1.8433	2.5085	3.6136	3.0781	1.13519	0.00391359	0.0467271	up	Os01g0182700	0.00391359
Os02t0667050-00	7.4127	6.9557	9.5441	14.6101	18.2645	10.2667	1.07145	0.00392079	0.0467636	up	Os02g0667050	0.00392079
Os11t0525900-00	10.4949	18.9013	10.8665	18.4523	29.1634	26.6779	1.10487	0.00394001	0.046968	up	Os11g0525900	0.00394001
Os10t0154700-01	31.634	21.0514	18.014	70.3511	134.911	19.0317	1.9047	0.00398081	0.0472797	up	Os10g0154700	0.00398081
Os06t0683400-02	250.278	450.347	125.185	571.953	617.441	609.884	1.33647	0.00405908	0.0480829	up	Os06g0683400	0.00405908
Os11t0211800-01	4.7428	7.2242	9.2278	1.7305	1.6619	3.5621	-1.40719	0.00407653	0.0482642	down	Os11g0211800	0.00407653
Os01t0136200-01	0	0.4958	0.2767	4.3814	1.4902	0.5798	3.25651	0.0041035	0.048542	up	Os01g0136200	0.0041035
Os02t0669366-00	70.3174	73.4271	55.0564	171.43	66.5299	123.57	1.04503	0.00410429	0.048542	up	Os02g0669366	0.00410429
Os01t0558700-01	9.5272	9.0256	5.3511	15.577	18.1508	10.8835	1.11352	0.00416507	0.0492092	up	Os01g0558700	0.00416507
Os11t0591000-01	20.6828	23.2907	42.4377	41.8195	102.57	50.9183	1.41437	0.00418734	0.0494207	up	Os11g0591000	0.00418734
Os11t0522900-01	3.4548	3.7106	1.5844	1.3187	0.2396	0.5659	-1.8725	0.00421729	0.0496963	down	Os11g0522900	0.00421729
Os04t0583600-01	43.3075	49.9046	25.5699	16.0628	3.6623	15.2918	-1.5885	0.004236	0.0498906	down	Os04g0583600	0.004236

## Sheet: Table S2
Table S2 Statistics of the reported genes responding to salt stress.
Transcript_ID	RAP_Locus	Name	Gene_Description	Class	HJING_1_fpkm	HJING_2_fpkm	HJING_3_fpkm	TLJIAN_1_fpkm	TLJIAN_2_fpkm	TLJIAN_3_fpkm	log2FoldChange	pvalue	padj	regulated	MSU_Locus	Reference
Os11t0685700-00	Os11g0685700	OsWRKY61	WRKY transcription factor	TF	35.5025	18.3538	25.9928	0	0	0	-10.0427	1.19511e-15	1.86092e-13	down	LOC_Os11g45850	Christian A. Ross;Yue Liu;Qingxi J. Shen., 2007. The WRKY Gene Family in Rice (Oryza sativa). Journal of Integrative Plant Biology, 49(6): 827-842
Os04t0419900-01	Os04g0419900		serine/threonine-protein kinase receptor precursor, putative, expressed	Other	8.8127	14.5208	25.4072	1.1821	2.0383	0.7395	-3.38799	6.36918e-10	4.15616e-08	down	LOC_Os04g34270	Mansuri, R.M., Shobbar, Z.S., Jelodar, N.B., Ghaffari, M., Mohammadi, S.M., Daryani, P., 2020. Salt tolerance involved candidate genes in rice: an integrative meta-analysis approach. BMC Plant Biol. 20(1):452.
Os07t0460900-01	Os07g0460900	OsWRKY95	WRKY transcription factor	TF	2.0279	2.7498	3.3318	8.6779	9.2507	10.0135	1.99948	1.79413e-09	1.0948e-07	up	LOC_Os07g27670	Christian A. Ross;Yue Liu;Qingxi J. Shen., 2007. The WRKY Gene Family in Rice (Oryza sativa). Journal of Integrative Plant Biology, 49(6): 827-842
Os09t0388400-01	Os09g0388400		hydrolase, HAD superfamily, Cof family, putative, expressed	Other	4.8787	5.2463	1.65	0.2634	0.0506	0	-5.033	5.57161e-08	2.64833e-06	down	LOC_Os09g22000	Chang, C.L., Serapion, J.C., Hung, H.H., Lin, Y.C., Tsai, Y.C., Jane, W.N., Chang, M.C., Lai, M.H., Hsing, Y.I.C., 2019. Studies of a rice sterile mutant sstl from the TRIM collection. Botanical Studies, 60: 12
Os11t0148000-01	Os11g0148000		sodium/calcium exchanger protein, putative, expressed	Transporter/calcium binding	74.0744	101.555	105.215	198.36	153.516	206.586	1.1927	3.13933e-07	1.33484e-05	up	LOC_Os11g05070	Pittman J.K., Hirschi K.D., 2016. Phylogenetic analysis and protein structure modelling identifies distinct Ca(2+)/Cation antiporters and conservation of gene family structure within Arabidopsis and rice species. Rice, 9(1): 3.
Os01t0135700-01	Os01g0135700	OsCML16	calmodulin	Transporter/calcium binding	314.828	382.938	277.338	668.203	1141.65	758.381	1.62305	9.28355e-07	3.65164e-05	up	LOC_Os01g04330	Jun Yang;Lingxiao Ji;Bohua Zhu;Xinjie Yuan;Deming Jin;Guosheng Xie., 2018. OsCML16 interacts with a novel CC-NBS-LRR protein OsPi304 in the Ca2+/Mg2+ dependent and independent manner in rice. Biochemical and Biophysical Research Communications, 504(1): 346-351
Os06t0127100-01	Os06g0127100	DREB1C	Produce transgenic monocots that are tolerant abiotic stress	TF	57.9328	136.899	47.7489	242.405	513.22	377.6	2.45658	1.49485e-06	5.69153e-05	up	LOC_Os06g03670	Dubouzet, J.G., Sakuma, Y., Ito, Y., Kasuga, M., Dubouzet, E.G., Miura, S., Seki, M., Shinozaki, K. and Yamaguchi‐Shinozaki, K., 2003. OsDREB genes in rice, Oryza sativa L., encode transcription activators that function in drought‐ ,high‐ salt‐ and cold‐ responsive gene expression. The Plant Journal, 33(4): 751-763.
Os06t0354700-02	Os06g0354700	OsNYC3	hydrolase, alpha/beta fold family domain containing protein, expressed	Other	1.6241	1.3931	1.1755	0.1501	0.1442	0.2384	-2.78276	1.9997e-06	7.38939e-05	down	LOC_Os06g24730	Wenlei Cao;Huimin Zhang;Yong Zhou;Jianhua Zhao;Shuaibing Lu;Xiaoqiu Wang;Xijun Chen;Liming Yuan;Haiying Guan;Guangda Wang;Wangxin Shen;David De Vleesschauwer;Zhiqiang Li;Xiaopin Shi;Junfei Gu;Min Guo;Zhiming Feng;Zongxiang Chen;Yafang Zhang;Xuebiao Pan;Wende Liu;Guohua Liang;Changjie Yan;Keming Hu;Qiaoquan Liu;Shimin Zuo., 2022. Suppressing chlorophyll degradation by silencing OsNYC3 improves ric…
Os04t0465100-01	Os04g0465100		peroxidase precursor, putative, expressed	Other	28.3639	36.8456	24.5896	55.483	51.283	76.4317	1.23214	9.18207e-06	0.000295317	up	LOC_Os04g39100	Mansuri, R.M., Shobbar, Z.S., Jelodar, N.B., Ghaffari, M., Mohammadi, S.M., Daryani, P., 2020. Salt tolerance involved candidate genes in rice: an integrative meta-analysis approach. BMC Plant Biol. 20(1):452.
Os09t0571200-01	Os09g0571200	OsC2DP	C2 domain-containing protein	Transporter/calcium binding	426.843	540.244	392.749	774.947	695.6	1025.69	1.0795	1.56831e-05	0.000467759	up	LOC_Os09g39770	Shan Fu;Liangbo Fu;Xiang Zhang;Jingjing Huang;Guangzhe Yang;Zhigang Wang;Yao-Guang Liu;Guoping Zhang;Dezhi Wu;Jixing Xia., 2019, OsC2DP, a Novel C2 Domain-Containing Protein Is Required for Salt Tolerance in Rice. Plant and Cell Physiology, 60(10): 2220-2230
Os09t0545300-01	Os09g0545300	SAUR39	OsSAUR39 - Auxin-responsive SAUR gene family member, expressed	Auxin	18.8877	14.9975	21.8485	7.7372	6.2873	7.2457	-1.18786	2.2724e-05	0.00064536	down	LOC_Os09g37330	Surya Kant;Yong-Mei Bi;Tong Zhu;Steven J. Rothstein., 2009. SAUR39, a Small Auxin-Up RNA Gene, Acts as a Negative Regulator of Auxin Synthesis and Transport in Rice. Plant Physiology, 151(2): 691-701
Os05t0474800-01	Os05g0474800	OsWRKY70	WRKY transcription factor	TF	34.9456	60.8408	31.1613	93.1686	113.736	88.959	1.43837	3.11065e-05	0.000836098	up	LOC_Os05g39720	Liyuan Zhang;Lingkun Gu;Patricia Ringler;Stanley Smith;Paul J. Rushton;Qingxi J. Shen., 2015. Three WRKY transcription factors additively repress abscisic acid and gibberellin signaling in aleurone cells. Plant Science, 236: 214-222
Os01t0862800-01	Os01g0862800	ENAC1	no apical meristem protein, putative, expressed	TF	7.6228	11.5121	6.3403	17.2845	20.1412	17.1323	1.31255	4.36274e-05	0.00112686	up	LOC_Os01g64310	Sun H, Huang X, Xu XJ, Lan HX, Huang J, Zhang HS: ENAC1, a NAC Transcription Factor, is an Early and Transient Response Regulator Induced by Abiotic Stress in Rice (Oryza sativa L.)
Os12t0626200-01	Os12g0626200		OsSAUR58 - Auxin-responsive SAUR gene family member, expressed	Auxin	8.7264	10.419	7.4087	1.8332	0.6846	2.911	-2.10964	5.12794e-05	0.00129651	down	LOC_Os12g43110	Mansuri, R.M., Shobbar, Z.S., Jelodar, N.B., Ghaffari, M., Mohammadi, S.M., Daryani, P., 2020. Salt tolerance involved candidate genes in rice: an integrative meta-analysis approach. BMC Plant Biol. 20(1):452.
Os03t0820300-01	Os03g0820300	ZFP182|ZOS3-21	TFIIIA-type zinc finger protein gene	TF	293.421	349.43	177.989	550.188	677.495	558.534	1.33715	5.34146e-05	0.00134298	up	LOC_Os03g60560	Ji Huang;Shujing Sun;Dongqing Xu;Hongxia Lan;Hui Sun;Zhoufei Wang;Yongmei Bao;Jianfei Wang;Haijuan Tang;Hongsheng Zhang., 2012. A TFIIIA-type zinc finger protein confers multiple abiotic stress tolerances in transgenic rice (Oryza sativa L.). Plant Molecular Biology, 80(3): 337-350
Os12t0641100-01	Os12g0641100	OsNHA1|OsSOS1	sodium/hydrogen exchanger 7, putative, expressed	Transporter/calcium binding	5.3041	6.5658	5.624	2.5958	1.285	2.4364	-1.27989	8.1846e-05	0.00196587	down	LOC_Os12g44360	Huan Wang;Meishan Zhang;Rui Guo;Decheng Shi;Bao Liu;Xiuyun Lin;Chunwu Yang., 2012. Effects of salt stress on ion balance and nitrogen metabolism of old and young leaves in rice (Oryza sativa L.). BMC Plant Biology, 12: 194
Os05t0518600-02	Os05g0518600	OsTPS1	trehalose-6-phosphate synthase	Other	5.7129	5.5958	5.1373	8.7698	14.8732	10.2222	1.26583	8.63322e-05	0.00206047	up	LOC_Os05g44210	Li HW, Zang BS, Deng XW, Wang XP: Overexpression of the trehalose-6-phosphate synthase gene OsTPS1 enhances abiotic stress tolerance in rice. Planta 2011, 234(5):1007-1018.
Os11t0704500-01	Os11g0704500	OsMT1a|rgMT	type 1 metallothionein; metallothionein-like gene	Other	477.86	331.404	312.532	177.626	136.849	103.941	-1.22222	0.000103571	0.00243079	down	LOC_Os11g47809	Dewei Yang;Shengping Li;Yueping Xiao;Ling Lu;Zichao Zheng;Dingzhong Tang;Haitao Cui., 2021. Transcriptome analysis of rice response to blast fungus identified core genes involved in immunity. Plant, Cell & Environment, 44(9): 3103-3121
Os03t0793800-01	Os03g0793800		LTPL73 - Protease inhibitor/seed storage/LTP family protein precursor, expressed		51.6329	43.3887	23.9586	10.7332	9.4288	15.8545	-1.52552	0.000104112	0.00243843	down	LOC_Os03g57970	Mansuri, R.M., Shobbar, Z.S., Jelodar, N.B., Ghaffari, M., Mohammadi, S.M., Daryani, P., 2020. Salt tolerance involved candidate genes in rice: an integrative meta-analysis approach. BMC Plant Biol. 20(1):452.
Os02t0618400-02	Os02g0618400	OsMPS	R2R3-type MYB transcription factor;MULTIPASS	TF	5.0297	8.6788	4.4664	12.4669	16.3611	12.7771	1.41317	0.000114979	0.00265439	up	LOC_Os02g40530	Romy Schmidt;Jos H. M. Schippers;Delphine Mieulet;Toshihiro Obata;Alisdair R. Fernie;Emmanuel Guiderdoni;Bernd Mueller-Roeber., 2013. MULTIPASS, a rice R2R3-type MYB transcription factor, regulates adaptive growth by integrating multiple hormonal pathways. The Plant Journal, 76(2): 258-273
Os09t0555100-00	Os09g0555100		auxin efflux carrier component, putative, expressed	Auxin	1.4637	0.6674	1.0515	0	0	0.1377	-4.38808	0.00011965	0.00273686	down	LOC_Os09g38210	Mansuri, R.M., Shobbar, Z.S., Jelodar, N.B., Ghaffari, M., Mohammadi, S.M., Daryani, P., 2020. Salt tolerance involved candidate genes in rice: an integrative meta-analysis approach. BMC Plant Biol. 20(1):452.
Os09t0522000-01	Os09g0522000	OsDREB1B	AP2/EREBP transcription factor gene	TF	21.9891	50.2982	10.6698	104.303	77.3125	120.382	2.06593	0.000150992	0.00336866	up	LOC_Os09g35010	Mingxing Zhang;Ranran Zhao;Kai Huang;Shuangzhan Huang;Haitao Wang;Zhiqi Wei;Zhao Li;Mingdi Bian;Wenzhu Jiang;Tao Wu;Xinglin Du., 2022. The OsWRKY63–OsWRKY76–OsDREB1B module regulates chilling tolerance in rice. The Plant Journal, 112(2): 383-398
Os03t0794400-00	Os03g0794400		acetyltransferase, GNAT family, putative, expressed	Other	7.6355	6.6741	8.6692	2.6587	2.2051	2.8146	-1.37965	0.000154751	0.00343218	down	LOC_Os03g58030	Mansuri, R.M., Shobbar, Z.S., Jelodar, N.B., Ghaffari, M., Mohammadi, S.M., Daryani, P., 2020. Salt tolerance involved candidate genes in rice: an integrative meta-analysis approach. BMC Plant Biol. 20(1):452.
Os04t0395600-01	Os04g0395600	OsAFB2	auxin receptor	Auxin	9.4366	9.745	10.4769	2.8765	4.9681	2.7996	-1.25144	0.000334507	0.006625	down	LOC_Os04g32460	Fu Guo;Yizi Huang;Peipei Qi;Guiwei Lian;Xingming Hu;Ning Han;Junhui Wang;Muyuan Zhu;Qian Qian;Hongwu Bian., 2021. Functional analysis of auxin receptor OsTIR1/OsAFB family members in rice grain yield, tillering, plant height, root system, germination, and auxinic herbicide resistance. New Phytologist, 229(5): 2676-2692
Os12t0154900-00	Os12g0154900		Cupin domain containing protein, expressed	Cupin domain containing protein	32.4604	37.6474	30.6565	87.942	81.5896	41.7043	1.2788	0.000355488	0.00693996	up	LOC_Os12g05870	Seong, S.Y., Shim, J.S., Bang, S.W., Kim, J.K., 2020. Overexpression of OsC3H10, a CCCH-Zinc Finger, Improves Drought Tolerance in Rice by Regulating Stress-Related Genes. Plants-Basel, 9(10): 1298.
Os12t0155000-01	Os12g0155000		Cupin domain containing protein, expressed	Cupin domain containing protein	8.8737	11.2065	6.6322	30.1952	17.471	13.6994	1.39457	0.000356338	0.00694766	up	LOC_Os12g05880	Seong, S.Y., Shim, J.S., Bang, S.W., Kim, J.K., 2020. Overexpression of OsC3H10, a CCCH-Zinc Finger, Improves Drought Tolerance in Rice by Regulating Stress-Related Genes. Plants-Basel, 9(10): 1298.
Os03t0133000-01	Os03g0133000	ONAC022	Na+ accumulation js less in roots and shoots,increases proline and soluble sugar	TF	7.0114	11.9303	6.1114	15.986	24.8956	16.2371	1.41378	0.00037512	0.00725747	up	LOC_Os03g04070	Hong, Y., Zhang, H., Huang, L., Li, D. and Song, F., 2016. Overexpression of a stress- responsive NAC transcription factor gene ONAC022 improves drought and salt tolerance in rice. Frontiers in Plant Science, 7: 4.
Os02t0677300-02	Os02g0677300	OsDREB1G	AP2/EREBP transcription factor gene	TF	5.7916	37.4728	15.103	47.1647	100.126	104.201	2.33781	0.00038641	0.00743765	up	LOC_Os02g45450	Donghai Mao;Caiyan Chen., 2012. Colinearity and Similar Expression Pattern of Rice DREB1s Reveal Their Functional Conservation in the Cold-Responsive Pathway. PLoS ONE, 7(10): e47275
Os03t0780500-01	Os03g0780500		CBS domain containing membrane protein, putative, expressed	Other	14.2902	14.8136	13.3306	35.6703	15.9039	30.3717	1.13493	0.000426265	0.00808078	up	LOC_Os03g56800	Nomura, Y., Izumi, A., Fukunaga, Y., Kusumi, K., Iba, K., Watanabe, S., Nakahira, Y., Weber, A.P.M., Nozawa, A., Tozawa, Y., 2014. Diversity in Guanosine 3 ',5 '-Bisdiphosphate (ppGpp) Sensitivity among Guanylate Kinases of Bacteria and Plants. J. Biol. Chem, 289(22): 15631-15641.
Os01t0290600-00	Os01g0290600	OsLCD2|OsCS1	aminotransferase, putative, expressed	Other	45.0066	41.152	27.2479	97.547	47.7697	84.3304	1.2047	0.000504376	0.00928101	up	LOC_Os01g18660	Jie Shen;Ye Su;Can Zhou;Feng Zhang;Heng Zhou;Xin Liu;Deliang Wu;Xianchao Yin;Yanjie Xie;Xingxing Yuan., 2019. A putative rice L-cysteine desulfhydrase encodes a true L-cysteine synthase that regulates plant cadmium tolerance. Plant Growth Regulation, 89(2): 217-226
Os09t0568500-01	Os09g0568500		Cupin domain containing protein, expressed	Cupin domain containing protein	1.0423	0.848	1.1491	0	0.1285	0	-4.28579	0.000745003	0.0128795	down	LOC_Os09g39510	Das, A., Pramanik, K., Sharma, R., Gantait, S., Banerjee, J., 2019. In-silico study of biotic and abiotic stress-related transcription factor binding sites in the promoter regions of rice germin-like protein genes. PLoS ONE, 14(2): e0211887.
Os01t0760600-01	Os01g0760600		aminotransferase, classes I and II, domain containing protein, expressed	Other	0.2832	0.1975	0.1837	0.4726	0.6983	3.0021	2.84165	0.00082812	0.0140835	up	LOC_Os01g55540	Shi, Z., Chang, T.G., Chen, F.M., Zhao, H.L., Song, Q.F., Wang, M.Y., Wang, Y.J., Zhou, Z.W., Wang, C.R., Zhou, S.C., Wang, B.S., Chen, G.Y., Zhu, X.G., 2020. Morphological and physiological factors contributing to early vigor in the elite rice cultivar 9,311. Scientific Reports, 10(1): 14813.
Os01t0968800-01	Os01g0968800	OsDREB1F|RCBF2	Regulation of ABA-dependent pathway, Stress tolerance	TF	4.2639	8.177	8.8766	11.2488	71.6777	15.2113	2.47231	0.000898851	0.0149663	up	LOC_Os01g73770	Wang, Q., Guan, Y., Wu, Y., Chen, H., Chen, F. and Chu, C., 2008. Overexpression of a rice OsDREB1F gene increases salt, drought, and low temperature tolerance in both Arabidopsis and rice. Plant molecular biology, 67(6): 589-602.
Os10t0456800-02	Os10g0456800	DCA1	Transcriptional Co-activator of DST; CHY zinc finger protein	TF	2.9352	2.5017	2.2208	1.0676	0.5428	0.3989	-1.73316	0.000934032	0.0154156	down	LOC_Os10g31850	Long-Gang Cui;Jun-Xiang Shan;Min Shi;Ji-Ping Gao;Hong-Xuan Lin., 2015. DCA1 Acts as a Transcriptional Co-activator of DST and Contributes to Drought and Salt Tolerance in Rice. PLoS Genetics, 11(10): e1005617
Os06t0662200-01	Os06g0662200	OsbZIP52|RISBZ5	bZIP transcription factor	TF	128.135	115.169	72.1697	37.3868	27.9991	55.873	-1.18409	0.00112686	0.0179044	down	LOC_Os06g45140	Citao Liu;Yanbin Wu;Xiping Wang., 2012. bZIP transcription factor OsbZIP52/RISBZ5: a potential negative regulator of cold and drought stress response in rice. Planta, 235(6): 1157-1169
Os01t0159800-01	Os01g0159800	OsbHLH035	Mediates seed germination and seedling recovery	TF	1.089	0.9704	1.0829	0.1864	0.3133	0.148	-2.05315	0.00144372	0.0217353	down	LOC_Os01g06640	Chen, H.C., Cheng, W.H., Hong, C.Y., Chang, Y.S. and Chang, M.C., 2018. The transcription factor OsbHLH035 mediates seed germination and enables seedling recovery from Salinity stress through ABA-dependent and ABAindependent pathways, respectively. Rice, 11(1): 50
Os12t0154800-01	Os12g0154800		Cupin domain containing protein, expressed	Cupin domain containing protein	25.6583	34.0448	31.4606	50.4373	69.8384	39.4927	1.03227	0.00182149	0.0260124	up	LOC_Os12g05860	King, E., Wallner, A., Rimbault, I., Barrachina, C., Klonowska, A., Moulin, L., Czernic, P., 2019. Monitoring of Rice Transcriptional Responses to Contrasted Colonizing Patterns of Phytobeneficial Burkholderia s.l. Reveals a Temporal Shift in JA Systemic Response. Frontiers in Plant Science, 10: 1141.
Os02t0703600-01	Os02g0703600	OsABA8ox1	ABA 8′-Hydroxylase	Other	0.8269	1.861	1.053	3.3293	1.557	6.62	1.80933	0.0022993	0.030861	up	LOC_Os02g47470	Kai Fu;Weihan Song;Cheng Chen;Changling Mou;Yunshuai Huang;Fulin Zhang;Qixian Hao;Ping Wang;Tengfei Ma;Yaping Chen;Ziyan Zhu;Min Zhang;Qikai Tong;Xi Liu;Ling Jiang;Jianmin Wan., 2022. Improving pre-harvest sprouting resistance in rice by editing OsABA8ox using CRISPR/Cas9. Plant Cell Reports, 41(10): 2107-2110
Os09t0571100-01	Os09g0571100		pectinesterase, putative, expressed	Other	3.1	4.6198	2.4787	3.6799	11.1675	12.8296	1.66696	0.00242267	0.0320628	up	LOC_Os09g39760	Xu, X.W., Zhou, X.H., Wang, R.R., Peng, W.L., An, Y., Chen, L.L., 2016. Functional analysis of long intergenic non-coding RNAs in phosphate-starved rice using competing endogenous RNA network. Scientific Reports 6: 20715
Os03t0180800-01	Os03g0180800	OsJAZ9|OsTIFY11a	jasmonate ZIM-domain protein;TIFY family gene	TF	24.4529	69.4706	22.6489	68.5098	125.537	96.8186	1.54896	0.00310757	0.039133	up	LOC_Os03g08310	Lulu Li;Hehong Zhang;Zihang Yang;Chen Wang;Shanshan Li;Chen Cao;Tongsong Yao;Zhongyan Wei;Yanjun Li;Jianping Chen;Zongtao Sun., 2022. Independently evolved viral effectors convergently suppress DELLA protein SLR1-mediated broad-spectrum antiviral immunity in rice. Nature Communications, 13: 6920
Os05t0537100-00	Os05g0537100	OsWRKY07	WRKY transcription factor	TF	9.7038	19.7612	10.2434	26.956	18.5565	28.5995	1.09935	0.00313551	0.0394173	up	LOC_Os05g46020	Christian A. Ross;Yue Liu;Qingxi J. Shen., 2007. The WRKY Gene Family in Rice (Oryza sativa). Journal of Integrative Plant Biology, 49(6): 827-842
Os03t0741100-01	Os03g0741100	OsbHLH148	basic helix-loop-helix protein	TF	75.7594	201.275	112.341	156.64	554.833	336.383	1.67347	0.00324561	0.0404635	up	LOC_Os03g53020	Mingxing Zhang;Ranran Zhao;Kai Huang;Shuangzhan Huang;Haitao Wang;Zhiqi Wei;Zhao Li;Mingdi Bian;Wenzhu Jiang;Tao Wu;Xinglin Du., 2022. The OsWRKY63–OsWRKY76–OsDREB1B module regulates chilling tolerance in rice. The Plant Journal, 112(2): 383-398
Os03t0786400-01	Os03g0786400	DST|WL1	Cys-2/His-2-type zinc finger protein; DROUGHT AND SALT TOLERANCE	TF	3.7193	2.3548	3.3706	5.4846	4.2355	7.6019	1.07019	0.00374276	0.0451169	up	LOC_Os03g57240	Jing You;Wenwen Xiao;Yue Zhou;Wenqiang Shen;Li Ye;Peng Yu;Guoling Yu;Qiannan Duan;Xinfang Zhang;Zhifeng He;Yan Xiang;Xianchun Sang;Yunfeng Li;Fangming Zhao;Yinghua Ling;Guanghua He;Ting Zhang., 2022. The APC/CTAD1-WIDE LEAF 1-NARROW LEAF 1 pathway controls leaf width in rice. The Plant Cell, 34(11): 4313-4328
Os01t0839100-01	Os01g0839100	ZFP179	Cys2/His2-type zinc finger protein	TF	121.1	161.361	150.643	199.382	489.888	212.592	1.29843	0.00391286	0.0467271	up	LOC_Os01g62190	Sun, S.J., Guo, S.Q., Yang, X., Bao, Y.M., Tang, H.J., Sun, H., Huang, J. and Zhang, H.S., 2010. Functional analysis of a novel Cys2/His2-type zinc finger protein involved in Salinity tolerance in rice. Journal of experimental botany, 61(10): 2807-2818.
Os06t0683400-02	Os06g0683400	CCD1	small calcium-binding protein	Calcium binding protein	250.278	450.347	125.185	571.953	617.441	609.884	1.33647	0.00405908	0.0480829	up	LOC_Os06g46950	Pei Jing;Juanzi Zou;Lin Kong;Shiqi Hu;Biying Wang;Jun Yang;Guosheng Xie., 2016. OsCCD1, a novel small calcium-binding protein with one EF-hand motif, positively regulates osmotic and salt tolerance in rice. Plant Science, 247: 104-114
Os01t0136200-01	Os01g0136200	OsHSP17.0	small heat shock protein	Other	0	0.4958	0.2767	4.3814	1.4902	0.5798	3.25651	0.0041035	0.048542	up	LOC_Os01g04380	Deok-Jae Ham;Jun-Chul Moon;Sun-Goo Hwang;Cheol Seong Jang., 2013. Molecular characterization of two small heat shock protein genes in rice: their expression patterns, localizations, networks, and heterogeneous overexpressions. Molecular Biology Reports, 40(12): 6709-6720

## Sheet: Table S3
Table S3 The salt stress-responsive differentially transporter genes and DAMs between TLJIAN and HJING.
Transporter-ID	Transporter-Name	log2FC-transport	Metabolite-ID	Compounds	Log2FC-Metabolite	Coefficient	Class I
Os01t0268100-01	PTR36_Ath	-1.45159	Qahn004265	Magnolignan-glc	1.26848	-0.818041	Lignans and Coumarins
Os03t0638200-01	OCT7_Ath	6.72082	Qahn004265	Magnolignan-glc	1.26848	0.929995	Lignans and Coumarins
Os03t0656500-01	OsCCX2	1.45681	Qahn004265	Magnolignan-glc	1.26848	0.848051	Lignans and Coumarins
Os04t0395600-01	OsAFB2	-1.25144	Qahn004265	Magnolignan-glc	1.26848	-0.817486	Lignans and Coumarins
Os07t0561800-01	OCT2_Ath	-1.94299	Qahn004265	Magnolignan-glc	1.26848	-0.818247	Lignans and Coumarins
Os07t0581000-01	OsUGT3	1.24411	Qahn004265	Magnolignan-glc	1.26848	0.883381	Lignans and Coumarins
Os08t0206400-01	OsHAK12	-1.48184	Qahn004265	Magnolignan-glc	1.26848	-0.844038	Lignans and Coumarins
Os10t0432200-01	AB2E_Ath	9.85064	Qahn004265	Magnolignan-glc	1.26848	0.817487	Lignans and Coumarins
Os07t0557400-01	OsENT4	-1.6046	Lmhp008742	LysoPC 20:5	1.10258	-0.824064	Lipids
novel.660	OCT2_Ath	-2.17154	Lmhp008742	LysoPC 20:5	1.10258	-0.834814	Lipids
Os01t0268100-01	PTR36_Ath	-1.45159	Cmyp003247	Daphnoretin	1.78626	-0.853167	Lignans and Coumarins
Os01t0770700-01	OsCOPT1	-1.2101	Cmyp003247	Daphnoretin	1.78626	-0.907114	Lignans and Coumarins
Os02t0574000-01	MST1	-2.43901	Cmyp003247	Daphnoretin	1.78626	-0.84911	Lignans and Coumarins
Os05t0424700-01	COPT5	-1.8948	Cmyp003247	Daphnoretin	1.78626	-0.875794	Lignans and Coumarins
Os07t0561800-01	OCT2_Ath	-1.94299	Cmyp003247	Daphnoretin	1.78626	-0.884772	Lignans and Coumarins
Os07t0671400-01	HIP36_Ath	-2.79376	Cmyp003247	Daphnoretin	1.78626	-0.866115	Lignans and Coumarins
Os08t0101700-01	ACET1_MAIZE	1.48484	Cmyp003247	Daphnoretin	1.78626	0.82538	Lignans and Coumarins
Os08t0420600-01	NAT6_Ath	-1.76629	Cmyp003247	Daphnoretin	1.78626	-0.898075	Lignans and Coumarins
Os10t0504200-01	ACET1	-1.05543	Cmyp003247	Daphnoretin	1.78626	-0.827657	Lignans and Coumarins
Os11t0177750-00	AB25G_Ath	-1.43658	Cmyp003247	Daphnoretin	1.78626	-0.872939	Lignans and Coumarins
Os11t0704500-01	OsMT1a	-1.22222	Cmyp003247	Daphnoretin	1.78626	-0.829385	Lignans and Coumarins
Os12t0239900-01	AB49G	-1.39341	Cmyp003247	Daphnoretin	1.78626	-0.860636	Lignans and Coumarins
Os01t0268100-01	PTR36_Ath	-1.45159	YC512118	Oleamide	1.577	-0.930026	Lipids
Os01t0733001-00	NRAM6	2.34034	YC512118	Oleamide	1.577	0.824655	Lipids
Os01t0770700-01	OsCOPT1	-1.2101	YC512118	Oleamide	1.577	-0.928539	Lipids
Os02t0574000-01	MST1	-2.43901	YC512118	Oleamide	1.577	-0.860958	Lipids
Os03t0638200-01	OCT7_Ath	6.72082	YC512118	Oleamide	1.577	0.916655	Lipids
Os03t0656500-01	OsCCX2	1.45681	YC512118	Oleamide	1.577	0.922568	Lipids
Os04t0395600-01	OsAFB2	-1.25144	YC512118	Oleamide	1.577	-0.852978	Lipids
Os05t0424700-01	COPT5	-1.8948	YC512118	Oleamide	1.577	-0.869635	Lipids
Os07t0561800-01	OCT2_Ath	-1.94299	YC512118	Oleamide	1.577	-0.903411	Lipids
Os07t0581000-01	OsUGT3	1.24411	YC512118	Oleamide	1.577	0.853362	Lipids
Os07t0671400-01	HIP36_Ath	-2.79376	YC512118	Oleamide	1.577	-0.925583	Lipids
Os08t0101700-01	ACET1_MAIZE	1.48484	YC512118	Oleamide	1.577	0.964012	Lipids
Os08t0206400-01	OsHAK12	-1.48184	YC512118	Oleamide	1.577	-0.880335	Lipids
Os08t0420600-01	NAT6_Ath	-1.76629	YC512118	Oleamide	1.577	-0.885248	Lipids
Os10t0432200-01	AB2E_Ath	9.85064	YC512118	Oleamide	1.577	0.86525	Lipids
Os10t0504200-01	ACET1	-1.05543	YC512118	Oleamide	1.577	-0.865731	Lipids
Os11t0148000-01	CCX5_Ath	1.1927	YC512118	Oleamide	1.577	0.888531	Lipids
Os11t0177750-00	AB25G_Ath	-1.43658	YC512118	Oleamide	1.577	-0.958339	Lipids
Os11t0704500-01	OsMT1a	-1.22222	YC512118	Oleamide	1.577	-0.920384	Lipids
Os12t0181600-01	AAP3_Ath	1.28484	YC512118	Oleamide	1.577	0.88987	Lipids
Os12t0239900-01	AB49G	-1.39341	YC512118	Oleamide	1.577	-0.917433	Lipids
Os01t0268100-01	PTR36_Ath	-1.45159	HJN083	Lariciresinol-glc	1.26352	-0.814701	Lignans and Coumarins
Os01t0733001-00	NRAM6	2.34034	HJN083	Lariciresinol-glc	1.26352	0.937064	Lignans and Coumarins
Os03t0656500-01	OsCCX2	1.45681	HJN083	Lariciresinol-glc	1.26352	0.866932	Lignans and Coumarins
Os07t0557400-01	OsENT4	-1.6046	HJN083	Lariciresinol-glc	1.26352	-0.815381	Lignans and Coumarins
Os07t0561800-01	OCT2_Ath	-1.94299	HJN083	Lariciresinol-glc	1.26352	-0.90491	Lignans and Coumarins
Os08t0101700-01	ACET1_MAIZE	1.48484	HJN083	Lariciresinol-glc	1.26352	0.900468	Lignans and Coumarins
Os08t0206400-01	OsHAK12	-1.48184	HJN083	Lariciresinol-glc	1.26352	-0.882316	Lignans and Coumarins
Os11t0177750-00	AB25G_Ath	-1.43658	HJN083	Lariciresinol-glc	1.26352	-0.904133	Lignans and Coumarins
Os12t0181600-01	AAP3_Ath	1.28484	HJN083	Lariciresinol-glc	1.26352	0.939196	Lignans and Coumarins
novel.660	OCT2_Ath	-2.17154	HJN083	Lariciresinol-glc	1.26352	-0.860973	Lignans and Coumarins
Os03t0638200-01	OCT7_Ath	6.72082	MWSHY0065	Catechin	1.2482	0.857982	Flavonoids
Os03t0656500-01	OsCCX2	1.45681	MWSHY0065	Catechin	1.2482	0.816514	Flavonoids
Os07t0581000-01	OsUGT3	1.24411	MWSHY0065	Catechin	1.2482	0.931444	Flavonoids
Os08t0101700-01	ACET1_MAIZE	1.48484	MWSHY0065	Catechin	1.2482	0.870384	Flavonoids
Os11t0704500-01	OsMT1a	-1.22222	MWSHY0065	Catechin	1.2482	-0.812808	Flavonoids
Os01t0758000-00	HIP28_Ath	1.47821	mws2523	Tre6P	1.37857	0.952022	Others
Os02t0175000-01	HKT6	1.60947	mws2523	Tre6P	1.37857	0.962227	Others
Os02t0288400-00	AB3C_Ath	2.35905	mws2523	Tre6P	1.37857	0.859261	Others
Os07t0557400-01	OsENT4	-1.6046	mws2523	Tre6P	1.37857	-0.82888	Others
Os09t0364800-01	HIP22_Ath	1.89335	mws2523	Tre6P	1.37857	0.973683	Others
Os10t0504200-01	ACET1	-1.05543	mws2523	Tre6P	1.37857	-0.819905	Others
Os01t0268100-01	PTR36_Ath	-1.45159	Hmlp003129	Matairesinol	5.75385	-0.99527	Lignans and Coumarins
Os01t0733001-00	NRAM6	2.34034	Hmlp003129	Matairesinol	5.75385	0.878538	Lignans and Coumarins
Os01t0758000-00	HIP28_Ath	1.47821	Hmlp003129	Matairesinol	5.75385	0.824793	Lignans and Coumarins
Os01t0770700-01	OsCOPT1	-1.2101	Hmlp003129	Matairesinol	5.75385	-0.929329	Lignans and Coumarins
Os01t0825800-02	AVT6C_Ath	-2.12953	Hmlp003129	Matairesinol	5.75385	-0.826094	Lignans and Coumarins
Os02t0574000-01	MST1	-2.43901	Hmlp003129	Matairesinol	5.75385	-0.827206	Lignans and Coumarins
Os03t0638200-01	OCT7_Ath	6.72082	Hmlp003129	Matairesinol	5.75385	0.916044	Lignans and Coumarins
Os03t0656500-01	OsCCX2	1.45681	Hmlp003129	Matairesinol	5.75385	0.964454	Lignans and Coumarins
Os04t0395600-01	OsAFB2	-1.25144	Hmlp003129	Matairesinol	5.75385	-0.960341	Lignans and Coumarins
Os05t0424700-01	COPT5	-1.8948	Hmlp003129	Matairesinol	5.75385	-0.862098	Lignans and Coumarins
Os07t0557400-01	OsENT4	-1.6046	Hmlp003129	Matairesinol	5.75385	-0.873582	Lignans and Coumarins
Os07t0561800-01	OCT2_Ath	-1.94299	Hmlp003129	Matairesinol	5.75385	-0.95229	Lignans and Coumarins
Os07t0581000-01	OsUGT3	1.24411	Hmlp003129	Matairesinol	5.75385	0.820798	Lignans and Coumarins
Os07t0671400-01	HIP36_Ath	-2.79376	Hmlp003129	Matairesinol	5.75385	-0.968147	Lignans and Coumarins
Os08t0101700-01	ACET1_MAIZE	1.48484	Hmlp003129	Matairesinol	5.75385	0.91188	Lignans and Coumarins
Os08t0206400-01	OsHAK12	-1.48184	Hmlp003129	Matairesinol	5.75385	-0.965382	Lignans and Coumarins
Os08t0420600-01	NAT6_Ath	-1.76629	Hmlp003129	Matairesinol	5.75385	-0.917771	Lignans and Coumarins
Os10t0432200-01	AB2E_Ath	9.85064	Hmlp003129	Matairesinol	5.75385	0.958514	Lignans and Coumarins
Os10t0504200-01	ACET1	-1.05543	Hmlp003129	Matairesinol	5.75385	-0.979296	Lignans and Coumarins
Os11t0148000-01	CCX5_Ath	1.1927	Hmlp003129	Matairesinol	5.75385	0.950551	Lignans and Coumarins
Os11t0177750-00	AB25G_Ath	-1.43658	Hmlp003129	Matairesinol	5.75385	-0.986651	Lignans and Coumarins
Os11t0704500-01	OsMT1a	-1.22222	Hmlp003129	Matairesinol	5.75385	-0.933269	Lignans and Coumarins
Os12t0181600-01	AAP3_Ath	1.28484	Hmlp003129	Matairesinol	5.75385	0.929504	Lignans and Coumarins
Os12t0239900-01	AB49G	-1.39341	Hmlp003129	Matairesinol	5.75385	-0.992282	Lignans and Coumarins
novel.660	OCT2_Ath	-2.17154	Hmlp003129	Matairesinol	5.75385	-0.853791	Lignans and Coumarins
Os07t0557400-01	OsENT4	-1.6046	Lmhp007595	LysoPC 16:4	1.24734	-0.816416	Lipids
novel.660	OCT2_Ath	-2.17154	Lmhp007595	LysoPC 16:4	1.24734	-0.882614	Lipids
Os01t0268100-01	PTR36_Ath	-1.45159	pmp000682	Matairesinoside	4.624	-0.941813	Lignans and Coumarins
Os01t0733001-00	NRAM6	2.34034	pmp000682	Matairesinoside	4.624	0.883516	Lignans and Coumarins
Os01t0758000-00	HIP28_Ath	1.47821	pmp000682	Matairesinoside	4.624	0.872915	Lignans and Coumarins
Os03t0638200-01	OCT7_Ath	6.72082	pmp000682	Matairesinoside	4.624	0.893054	Lignans and Coumarins
Os03t0656500-01	OsCCX2	1.45681	pmp000682	Matairesinoside	4.624	0.953557	Lignans and Coumarins
Os04t0395600-01	OsAFB2	-1.25144	pmp000682	Matairesinoside	4.624	-0.982536	Lignans and Coumarins
Os07t0557400-01	OsENT4	-1.6046	pmp000682	Matairesinoside	4.624	-0.976053	Lignans and Coumarins
Os07t0561800-01	OCT2_Ath	-1.94299	pmp000682	Matairesinoside	4.624	-0.901906	Lignans and Coumarins
Os07t0671400-01	HIP36_Ath	-2.79376	pmp000682	Matairesinoside	4.624	-0.859781	Lignans and Coumarins
Os08t0101700-01	ACET1_MAIZE	1.48484	pmp000682	Matairesinoside	4.624	0.812055	Lignans and Coumarins
Os08t0206400-01	OsHAK12	-1.48184	pmp000682	Matairesinoside	4.624	-0.986049	Lignans and Coumarins
Os10t0432200-01	AB2E_Ath	9.85064	pmp000682	Matairesinoside	4.624	0.950564	Lignans and Coumarins
Os10t0504200-01	ACET1	-1.05543	pmp000682	Matairesinoside	4.624	-0.948508	Lignans and Coumarins
Os11t0148000-01	CCX5_Ath	1.1927	pmp000682	Matairesinoside	4.624	0.895119	Lignans and Coumarins
Os11t0177750-00	AB25G_Ath	-1.43658	pmp000682	Matairesinoside	4.624	-0.914119	Lignans and Coumarins
Os11t0704500-01	OsMT1a	-1.22222	pmp000682	Matairesinoside	4.624	-0.819895	Lignans and Coumarins
Os12t0181600-01	AAP3_Ath	1.28484	pmp000682	Matairesinoside	4.624	0.899751	Lignans and Coumarins
Os12t0239900-01	AB49G	-1.39341	pmp000682	Matairesinoside	4.624	-0.927364	Lignans and Coumarins
novel.660	OCT2_Ath	-2.17154	pmp000682	Matairesinoside	4.624	-0.942567	Lignans and Coumarins
Os07t0557400-01	OsENT4	-1.6046	mws1358	Pyrocatechol	1.44479	-0.819369	Phenolic acids
Os01t0268100-01	PTR36_Ath	-1.45159	pmp000236	Isovitexin-xyl	11.5408	-0.969245	Flavonoids
Os01t0733001-00	NRAM6	2.34034	pmp000236	Isovitexin-xyl	11.5408	0.907846	Flavonoids
Os01t0758000-00	HIP28_Ath	1.47821	pmp000236	Isovitexin-xyl	11.5408	0.904912	Flavonoids
Os01t0770700-01	OsCOPT1	-1.2101	pmp000236	Isovitexin-xyl	11.5408	-0.875478	Flavonoids
Os03t0638200-01	OCT7_Ath	6.72082	pmp000236	Isovitexin-xyl	11.5408	0.853694	Flavonoids
Os03t0656500-01	OsCCX2	1.45681	pmp000236	Isovitexin-xyl	11.5408	0.938963	Flavonoids
Os04t0395600-01	OsAFB2	-1.25144	pmp000236	Isovitexin-xyl	11.5408	-0.960548	Flavonoids
Os07t0557400-01	OsENT4	-1.6046	pmp000236	Isovitexin-xyl	11.5408	-0.936686	Flavonoids
Os07t0561800-01	OCT2_Ath	-1.94299	pmp000236	Isovitexin-xyl	11.5408	-0.947661	Flavonoids
Os07t0671400-01	HIP36_Ath	-2.79376	pmp000236	Isovitexin-xyl	11.5408	-0.926285	Flavonoids
Os08t0101700-01	ACET1_MAIZE	1.48484	pmp000236	Isovitexin-xyl	11.5408	0.844856	Flavonoids
Os08t0206400-01	OsHAK12	-1.48184	pmp000236	Isovitexin-xyl	11.5408	-0.973942	Flavonoids
Os08t0420600-01	NAT6_Ath	-1.76629	pmp000236	Isovitexin-xyl	11.5408	-0.90004	Flavonoids
Os10t0432200-01	AB2E_Ath	9.85064	pmp000236	Isovitexin-xyl	11.5408	0.939318	Flavonoids
Os10t0504200-01	ACET1	-1.05543	pmp000236	Isovitexin-xyl	11.5408	-0.985547	Flavonoids
Os11t0148000-01	CCX5_Ath	1.1927	pmp000236	Isovitexin-xyl	11.5408	0.906425	Flavonoids
Os11t0177750-00	AB25G_Ath	-1.43658	pmp000236	Isovitexin-xyl	11.5408	-0.960391	Flavonoids
Os11t0704500-01	OsMT1a	-1.22222	pmp000236	Isovitexin-xyl	11.5408	-0.888004	Flavonoids
Os12t0181600-01	AAP3_Ath	1.28484	pmp000236	Isovitexin-xyl	11.5408	0.935916	Flavonoids
Os12t0239900-01	AB49G	-1.39341	pmp000236	Isovitexin-xyl	11.5408	-0.969028	Flavonoids
novel.660	OCT2_Ath	-2.17154	pmp000236	Isovitexin-xyl	11.5408	-0.896335	Flavonoids
Os07t0557400-01	OsENT4	-1.6046	Wmmn002441	Linalool-oicAcid	1.16839	-0.879275	Lipids
novel.660	OCT2_Ath	-2.17154	Wmmn002441	Linalool-oicAcid	1.16839	-0.829808	Lipids
Os07t0298900-01	HIP7_Ath	3.30622	Smgp004575	Quercetin-glc	1.11319	0.866904	Flavonoids
Os12t0181533-00	AAP3_Ath	2.64449	Smgp004575	Quercetin-glc	1.11319	0.928638	Flavonoids
Os01t0268100-01	PTR36_Ath	-1.45159	Hmcp001858	Kaempferol-arab-rhm	1.76759	-0.848587	Flavonoids
Os01t0770700-01	OsCOPT1	-1.2101	Hmcp001858	Kaempferol-arab-rhm	1.76759	-0.843885	Flavonoids
Os03t0638200-01	OCT7_Ath	6.72082	Hmcp001858	Kaempferol-arab-rhm	1.76759	0.928806	Flavonoids
Os03t0656500-01	OsCCX2	1.45681	Hmcp001858	Kaempferol-arab-rhm	1.76759	0.928707	Flavonoids
Os04t0395600-01	OsAFB2	-1.25144	Hmcp001858	Kaempferol-arab-rhm	1.76759	-0.815086	Flavonoids
Os07t0581000-01	OsUGT3	1.24411	Hmcp001858	Kaempferol-arab-rhm	1.76759	0.942337	Flavonoids
Os07t0671400-01	HIP36_Ath	-2.79376	Hmcp001858	Kaempferol-arab-rhm	1.76759	-0.871001	Flavonoids
Os08t0101700-01	ACET1_MAIZE	1.48484	Hmcp001858	Kaempferol-arab-rhm	1.76759	0.963892	Flavonoids
Os10t0432200-01	AB2E_Ath	9.85064	Hmcp001858	Kaempferol-arab-rhm	1.76759	0.82671	Flavonoids
Os11t0148000-01	CCX5_Ath	1.1927	Hmcp001858	Kaempferol-arab-rhm	1.76759	0.882492	Flavonoids
Os11t0177750-00	AB25G_Ath	-1.43658	Hmcp001858	Kaempferol-arab-rhm	1.76759	-0.880179	Flavonoids
Os11t0704500-01	OsMT1a	-1.22222	Hmcp001858	Kaempferol-arab-rhm	1.76759	-0.907736	Flavonoids
Os12t0181600-01	AAP3_Ath	1.28484	Hmcp001858	Kaempferol-arab-rhm	1.76759	0.823988	Flavonoids
Os12t0239900-01	AB49G	-1.39341	Hmcp001858	Kaempferol-arab-rhm	1.76759	-0.825865	Flavonoids
Os01t0268100-01	PTR36_Ath	-1.45159	Cmsp004086	Dihydrokaempferide	12.7572	-0.973475	Flavonoids
Os01t0733001-00	NRAM6	2.34034	Cmsp004086	Dihydrokaempferide	12.7572	0.929444	Flavonoids
Os01t0758000-00	HIP28_Ath	1.47821	Cmsp004086	Dihydrokaempferide	12.7572	0.863386	Flavonoids
Os01t0770700-01	OsCOPT1	-1.2101	Cmsp004086	Dihydrokaempferide	12.7572	-0.886822	Flavonoids
Os03t0638200-01	OCT7_Ath	6.72082	Cmsp004086	Dihydrokaempferide	12.7572	0.88226	Flavonoids
Os03t0656500-01	OsCCX2	1.45681	Cmsp004086	Dihydrokaempferide	12.7572	0.960768	Flavonoids
Os04t0395600-01	OsAFB2	-1.25144	Cmsp004086	Dihydrokaempferide	12.7572	-0.961261	Flavonoids
Os05t0424700-01	COPT5	-1.8948	Cmsp004086	Dihydrokaempferide	12.7572	-0.81486	Flavonoids
Os07t0557400-01	OsENT4	-1.6046	Cmsp004086	Dihydrokaempferide	12.7572	-0.938458	Flavonoids
Os07t0561800-01	OCT2_Ath	-1.94299	Cmsp004086	Dihydrokaempferide	12.7572	-0.955423	Flavonoids
Os07t0671400-01	HIP36_Ath	-2.79376	Cmsp004086	Dihydrokaempferide	12.7572	-0.931284	Flavonoids
Os08t0101700-01	ACET1_MAIZE	1.48484	Cmsp004086	Dihydrokaempferide	12.7572	0.885141	Flavonoids
Os08t0206400-01	OsHAK12	-1.48184	Cmsp004086	Dihydrokaempferide	12.7572	-0.983412	Flavonoids
Os08t0420600-01	NAT6_Ath	-1.76629	Cmsp004086	Dihydrokaempferide	12.7572	-0.904218	Flavonoids
Os10t0432200-01	AB2E_Ath	9.85064	Cmsp004086	Dihydrokaempferide	12.7572	0.938649	Flavonoids
Os10t0504200-01	ACET1	-1.05543	Cmsp004086	Dihydrokaempferide	12.7572	-0.975412	Flavonoids
Os11t0148000-01	CCX5_Ath	1.1927	Cmsp004086	Dihydrokaempferide	12.7572	0.910144	Flavonoids
Os11t0177750-00	AB25G_Ath	-1.43658	Cmsp004086	Dihydrokaempferide	12.7572	-0.977732	Flavonoids
Os11t0704500-01	OsMT1a	-1.22222	Cmsp004086	Dihydrokaempferide	12.7572	-0.904806	Flavonoids
Os12t0181600-01	AAP3_Ath	1.28484	Cmsp004086	Dihydrokaempferide	12.7572	0.957728	Flavonoids
Os12t0239900-01	AB49G	-1.39341	Cmsp004086	Dihydrokaempferide	12.7572	-0.967986	Flavonoids
novel.660	OCT2_Ath	-2.17154	Cmsp004086	Dihydrokaempferide	12.7572	-0.905673	Flavonoids
Os01t0770700-01	OsCOPT1	-1.2101	pmb0676	Chrysoeriol-2glc	1.32998	-0.909373	Flavonoids
Os01t0825800-02	AVT6C_Ath	-2.12953	pmb0676	Chrysoeriol-2glc	1.32998	-0.858076	Flavonoids
Os02t0574000-01	MST1	-2.43901	pmb0676	Chrysoeriol-2glc	1.32998	-0.884462	Flavonoids
Os05t0424700-01	COPT5	-1.8948	pmb0676	Chrysoeriol-2glc	1.32998	-0.913278	Flavonoids
Os07t0671400-01	HIP36_Ath	-2.79376	pmb0676	Chrysoeriol-2glc	1.32998	-0.863546	Flavonoids
Os08t0420600-01	NAT6_Ath	-1.76629	pmb0676	Chrysoeriol-2glc	1.32998	-0.886538	Flavonoids
Os08t0455900-00	COP52	-1.90115	pmb0676	Chrysoeriol-2glc	1.32998	-0.886144	Flavonoids
Os11t0704500-01	OsMT1a	-1.22222	pmb0676	Chrysoeriol-2glc	1.32998	-0.817288	Flavonoids
Os12t0239900-01	AB49G	-1.39341	pmb0676	Chrysoeriol-2glc	1.32998	-0.825894	Flavonoids
Os07t0557400-01	OsENT4	-1.6046	mws0046	Naringin	1.05466	-0.830372	Flavonoids
novel.660	OCT2_Ath	-2.17154	mws0046	Naringin	1.05466	-0.824268	Flavonoids
Os07t0557400-01	OsENT4	-1.6046	mws1066	Narirutin	1.05466	-0.830372	Flavonoids
novel.660	OCT2_Ath	-2.17154	mws1066	Narirutin	1.05466	-0.824268	Flavonoids

## Sheet: Table S4
Table S4 The salt stress-responsive differentially transcription factors and differentially accumulation metabolites between TLJIAN and HJING.
TF-ID	TF-name	log2FC-TF	Metabolite-ID	Compounds	Log2FC-Metabolite	Coefficient	Class I
Os02t0157950-01	ERF78_Ath	1.3518	Qahn004265	Magnolignan-glc	1.26848	0.909513	Lignans and Coumarins
Os02t0624300-01	OsMYB30	1.18475	Qahn004265	Magnolignan-glc	1.26848	0.81495	Lignans and Coumarins
Os02t0671300-01	BH111_Ath	1.16795	Qahn004265	Magnolignan-glc	1.26848	0.836852	Lignans and Coumarins
Os03t0708800-01	STKLJ_Ath	1.38836	Qahn004265	Magnolignan-glc	1.26848	0.838043	Lignans and Coumarins
Os05t0497300-01	ERF4_NICSY	1.19567	Qahn004265	Magnolignan-glc	1.26848	0.821838	Lignans and Coumarins
Os05t0560600-01	ASIL2_Ath	1.32363	Qahn004265	Magnolignan-glc	1.26848	0.871429	Lignans and Coumarins
Os06t0595900-01	LC3	1.47395	Qahn004265	Magnolignan-glc	1.26848	0.831837	Lignans and Coumarins
Os08t0483900-01	BH096_Ath	-1.54124	Qahn004265	Magnolignan-glc	1.26848	-0.851576	Lignans and Coumarins
Os08t0496500-01	OsHAP5D	1.07395	Qahn004265	Magnolignan-glc	1.26848	0.887943	Lignans and Coumarins
Os09t0106700-01	MYB44_Ath	1.37284	Qahn004265	Magnolignan-glc	1.26848	0.90105	Lignans and Coumarins
Os09t0572000-01	ERF92_Ath	1.46406	Qahn004265	Magnolignan-glc	1.26848	0.898832	Lignans and Coumarins
Os10t0562900-01	OsERF096	1.90037	Qahn004265	Magnolignan-glc	1.26848	0.872919	Lignans and Coumarins
Os11t0175700-00	OsTCP19	2.19643	Qahn004265	Magnolignan-glc	1.26848	0.863825	Lignans and Coumarins
Os04t0399800-00	LEP_Ath	-1.94153	Lmhp008742	LysoPC 20:5	1.10258	-0.908098	Lipids
Os12t0632600-00	BH025_Ath	-2.02094	Lmhp008742	LysoPC 20:5	1.10258	-0.840971	Lipids
Os01t0286100-01	PIL15	1.35105	Cmyp003247	Daphnoretin	1.78626	0.861541	Lignans and Coumarins
Os01t0626400-01	OsWRKY11	1.23754	Cmyp003247	Daphnoretin	1.78626	0.844641	Lignans and Coumarins
Os02t0696900-00	KAN2_Ath	1.00696	Cmyp003247	Daphnoretin	1.78626	0.844118	Lignans and Coumarins
Os02t0791300-01	IBL1_Ath	-2.41731	Cmyp003247	Daphnoretin	1.78626	-0.895902	Lignans and Coumarins
Os06t0662200-01	OsbZIP52	-1.18409	Cmyp003247	Daphnoretin	1.78626	-0.907538	Lignans and Coumarins
Os07t0460900-01	OsWRKY115	1.99948	Cmyp003247	Daphnoretin	1.78626	0.849073	Lignans and Coumarins
Os08t0483900-01	BH096_Ath	-1.54124	Cmyp003247	Daphnoretin	1.78626	-0.821803	Lignans and Coumarins
Os11t0156401-01	OFP8	-1.29212	Cmyp003247	Daphnoretin	1.78626	-0.856238	Lignans and Coumarins
Os11t0660700-01	ROLL9	-6.36363	Cmyp003247	Daphnoretin	1.78626	-0.871407	Lignans and Coumarins
Os01t0159800-01	BH051_Ath	-2.05315	YC512118	Oleamide	1.577	-0.881142	Lipids
Os01t0182700-01	OsWRKY102	1.13519	YC512118	Oleamide	1.577	0.879628	Lipids
Os01t0286100-01	PIL15	1.35105	YC512118	Oleamide	1.577	0.828685	Lipids
Os01t0626400-01	OsWRKY11	1.23754	YC512118	Oleamide	1.577	0.938705	Lipids
Os02t0157950-01	ERF78_Ath	1.3518	YC512118	Oleamide	1.577	0.907234	Lipids
Os02t0624300-01	OsMYB30	1.18475	YC512118	Oleamide	1.577	0.902425	Lipids
Os02t0671300-01	BH111_Ath	1.16795	YC512118	Oleamide	1.577	0.83089	Lipids
Os02t0677300-02	OsDREB1G	2.33781	YC512118	Oleamide	1.577	0.863114	Lipids
Os02t0696900-00	KAN2_Ath	1.00696	YC512118	Oleamide	1.577	0.944388	Lipids
Os02t0767800-00	ERF12_Ath	1.84617	YC512118	Oleamide	1.577	0.898693	Lipids
Os02t0791300-01	IBL1_Ath	-2.41731	YC512118	Oleamide	1.577	-0.882553	Lipids
Os03t0251800-01	T2FA_Ath	-10.8095	YC512118	Oleamide	1.577	-0.859691	Lipids
Os06t0662200-01	OsbZIP52	-1.18409	YC512118	Oleamide	1.577	-0.837018	Lipids
Os06t0726300-01	ONAC095	1.33666	YC512118	Oleamide	1.577	0.853605	Lipids
Os07t0460900-01	OsWRKY115	1.99948	YC512118	Oleamide	1.577	0.944058	Lipids
Os08t0483900-01	BH096_Ath	-1.54124	YC512118	Oleamide	1.577	-0.874229	Lipids
Os09t0106700-01	MYB44_Ath	1.37284	YC512118	Oleamide	1.577	0.934396	Lipids
Os09t0572000-01	ERF92_Ath	1.46406	YC512118	Oleamide	1.577	0.823527	Lipids
Os10t0562900-01	OsERF096	1.90037	YC512118	Oleamide	1.577	0.876748	Lipids
Os11t0156401-01	OFP8	-1.29212	YC512118	Oleamide	1.577	-0.887042	Lipids
Os11t0175700-00	OsTCP19	2.19643	YC512118	Oleamide	1.577	0.893231	Lipids
Os11t0660700-01	ROLL9	-6.36363	YC512118	Oleamide	1.577	-0.898091	Lipids
Os11t0685700-00	OsWRKY61	-10.0427	YC512118	Oleamide	1.577	-0.833141	Lipids
Os11t0686250-00	OsWRKY63	-9.38218	YC512118	Oleamide	1.577	-0.88884	Lipids
Os01t0182700-01	OsWRKY102	1.13519	HJN083	Lariciresinol-glc	1.26352	0.907139	Lignans and Coumarins
Os01t0286100-01	PIL15	1.35105	HJN083	Lariciresinol-glc	1.26352	0.849586	Lignans and Coumarins
Os01t0626400-01	OsWRKY11	1.23754	HJN083	Lariciresinol-glc	1.26352	0.897388	Lignans and Coumarins
Os01t0826400-01	OsWRKY24	1.34109	HJN083	Lariciresinol-glc	1.26352	0.859297	Lignans and Coumarins
Os02t0157950-01	ERF78_Ath	1.3518	HJN083	Lariciresinol-glc	1.26352	0.824821	Lignans and Coumarins
Os02t0624300-01	OsMYB30	1.18475	HJN083	Lariciresinol-glc	1.26352	0.891274	Lignans and Coumarins
Os02t0677300-02	OsDREB1G	2.33781	HJN083	Lariciresinol-glc	1.26352	0.913756	Lignans and Coumarins
Os02t0700300-01	PHLB_Ath	1.17513	HJN083	Lariciresinol-glc	1.26352	0.917108	Lignans and Coumarins
Os02t0702100-01	TGT3B_Ath	2.0876	HJN083	Lariciresinol-glc	1.26352	0.930981	Lignans and Coumarins
Os02t0767800-00	ERF12_Ath	1.84617	HJN083	Lariciresinol-glc	1.26352	0.929142	Lignans and Coumarins
Os02t0781300-00	ERF17_Ath	2.80487	HJN083	Lariciresinol-glc	1.26352	0.909662	Lignans and Coumarins
Os03t0251800-01	T2FA_Ath	-10.8095	HJN083	Lariciresinol-glc	1.26352	-0.829238	Lignans and Coumarins
Os03t0741100-01	OsbHLH148	1.67347	HJN083	Lariciresinol-glc	1.26352	0.826489	Lignans and Coumarins
Os05t0572000-01	OsRPH1	1.45966	HJN083	Lariciresinol-glc	1.26352	0.929647	Lignans and Coumarins
Os06t0127100-01	OsDREB1C	2.45658	HJN083	Lariciresinol-glc	1.26352	0.914569	Lignans and Coumarins
Os06t0726300-01	ONAC095	1.33666	HJN083	Lariciresinol-glc	1.26352	0.885331	Lignans and Coumarins
Os07t0460900-01	OsWRKY115	1.99948	HJN083	Lariciresinol-glc	1.26352	0.878478	Lignans and Coumarins
Os08t0483900-01	BH096_Ath	-1.54124	HJN083	Lariciresinol-glc	1.26352	-0.848443	Lignans and Coumarins
Os09t0106700-01	MYB44_Ath	1.37284	HJN083	Lariciresinol-glc	1.26352	0.877422	Lignans and Coumarins
Os09t0455300-01	OsbHLH120	1.31331	HJN083	Lariciresinol-glc	1.26352	0.889808	Lignans and Coumarins
Os10t0562900-01	OsERF096	1.90037	HJN083	Lariciresinol-glc	1.26352	0.822177	Lignans and Coumarins
Os11t0154500-01	ONAC017	1.88197	HJN083	Lariciresinol-glc	1.26352	0.910973	Lignans and Coumarins
Os11t0175700-00	OsTCP19	2.19643	HJN083	Lariciresinol-glc	1.26352	0.904162	Lignans and Coumarins
Os11t0686250-00	OsWRKY63	-9.38218	HJN083	Lariciresinol-glc	1.26352	-0.815125	Lignans and Coumarins
Os12t0245100-01	MD15A_Ath	-9.84108	HJN083	Lariciresinol-glc	1.26352	-0.815247	Lignans and Coumarins
Os02t0157950-01	ERF78_Ath	1.3518	MWSHY0065	Catechin	1.2482	0.853678	Flavonoids
Os02t0671300-01	BH111_Ath	1.16795	MWSHY0065	Catechin	1.2482	0.865116	Flavonoids
Os02t0696900-00	KAN2_Ath	1.00696	MWSHY0065	Catechin	1.2482	0.860566	Flavonoids
Os02t0767800-00	ERF12_Ath	1.84617	MWSHY0065	Catechin	1.2482	0.839566	Flavonoids
Os05t0537100-00	OsWRKY7	1.09935	MWSHY0065	Catechin	1.2482	0.828328	Flavonoids
Os05t0560600-01	ASIL2_Ath	1.32363	MWSHY0065	Catechin	1.2482	0.914753	Flavonoids
Os09t0106700-01	MYB44_Ath	1.37284	MWSHY0065	Catechin	1.2482	0.855147	Flavonoids
Os09t0572000-01	ERF92_Ath	1.46406	MWSHY0065	Catechin	1.2482	0.934335	Flavonoids
Os10t0562900-01	OsERF096	1.90037	MWSHY0065	Catechin	1.2482	0.883172	Flavonoids
Os11t0175700-00	OsTCP19	2.19643	MWSHY0065	Catechin	1.2482	0.879651	Flavonoids
Os01t0820400-01	OsWRKY22	3.47889	mws2523	Tre6P	1.37857	0.898142	Others
Os02t0527300-01	OsHsfA3	1.31862	mws2523	Tre6P	1.37857	0.957523	Others
Os04t0127800-01	OsMED15a	1.38404	mws2523	Tre6P	1.37857	0.902847	Others
Os04t0399800-00	LEP_Ath	-1.94153	mws2523	Tre6P	1.37857	-0.862414	Others
Os05t0447580-00	MED13_Ath	-1.1413	mws2523	Tre6P	1.37857	-0.890075	Others
Os06t0726300-01	ONAC095	1.33666	mws2523	Tre6P	1.37857	0.811409	Others
Os08t0474000-01	EF109_Ath	1.72183	mws2523	Tre6P	1.37857	0.836316	Others
Os12t0123800-01	ONAC300	1.48676	mws2523	Tre6P	1.37857	0.9181	Others
Os12t0206800-00	MAD33	2.03248	mws2523	Tre6P	1.37857	0.822936	Others
Os12t0632600-00	BH025_Ath	-2.02094	mws2523	Tre6P	1.37857	-0.828191	Others
novel.539	RSBZ5	1.09437	mws2523	Tre6P	1.37857	0.829719	Others
Os01t0159800-01	BH051_Ath	-2.05315	Hmlp003129	Matairesinol	5.75385	-0.979946	Lignans and Coumarins
Os01t0182700-01	OsWRKY102	1.13519	Hmlp003129	Matairesinol	5.75385	0.893953	Lignans and Coumarins
Os01t0286100-01	PIL15	1.35105	Hmlp003129	Matairesinol	5.75385	0.868887	Lignans and Coumarins
Os01t0626400-01	OsWRKY11	1.23754	Hmlp003129	Matairesinol	5.75385	0.928848	Lignans and Coumarins
Os01t0656400-00	OsWRKY15	1.50215	Hmlp003129	Matairesinol	5.75385	0.899907	Lignans and Coumarins
Os01t0675800-01	OsNAC14	1.42283	Hmlp003129	Matairesinol	5.75385	0.846352	Lignans and Coumarins
Os01t0820400-01	OsWRKY22	3.47889	Hmlp003129	Matairesinol	5.75385	0.834734	Lignans and Coumarins
Os01t0826400-01	OsWRKY24	1.34109	Hmlp003129	Matairesinol	5.75385	0.865498	Lignans and Coumarins
Os01t0844900-01	PCL1	1.02326	Hmlp003129	Matairesinol	5.75385	0.842641	Lignans and Coumarins
Os01t0862800-01	NAC59	1.31255	Hmlp003129	Matairesinol	5.75385	0.886568	Lignans and Coumarins
Os02t0157950-01	ERF78_Ath	1.3518	Hmlp003129	Matairesinol	5.75385	0.923603	Lignans and Coumarins
Os02t0618400-02	OsMPS	1.41317	Hmlp003129	Matairesinol	5.75385	0.857656	Lignans and Coumarins
Os02t0624300-01	OsMYB30	1.18475	Hmlp003129	Matairesinol	5.75385	0.951076	Lignans and Coumarins
Os02t0671300-01	BH111_Ath	1.16795	Hmlp003129	Matairesinol	5.75385	0.863352	Lignans and Coumarins
Os02t0677300-02	OsDREB1G	2.33781	Hmlp003129	Matairesinol	5.75385	0.841173	Lignans and Coumarins
Os02t0696900-00	KAN2_Ath	1.00696	Hmlp003129	Matairesinol	5.75385	0.951819	Lignans and Coumarins
Os02t0767800-00	ERF12_Ath	1.84617	Hmlp003129	Matairesinol	5.75385	0.826643	Lignans and Coumarins
Os02t0781300-00	ERF17_Ath	2.80487	Hmlp003129	Matairesinol	5.75385	0.848247	Lignans and Coumarins
Os02t0791300-01	IBL1_Ath	-2.41731	Hmlp003129	Matairesinol	5.75385	-0.866737	Lignans and Coumarins
Os03t0251800-01	T2FA_Ath	-10.8095	Hmlp003129	Matairesinol	5.75385	-0.972316	Lignans and Coumarins
Os04t0610400-01	OsAP2-39	1.37807	Hmlp003129	Matairesinol	5.75385	0.837325	Lignans and Coumarins
Os05t0447580-00	MED13_Ath	-1.1413	Hmlp003129	Matairesinol	5.75385	-0.934508	Lignans and Coumarins
Os05t0474800-01	OsWRKY70	1.43837	Hmlp003129	Matairesinol	5.75385	0.868996	Lignans and Coumarins
Os05t0497300-01	ERF4_NICSY	1.19567	Hmlp003129	Matairesinol	5.75385	0.875601	Lignans and Coumarins
Os06t0127100-01	OsDREB1C	2.45658	Hmlp003129	Matairesinol	5.75385	0.841729	Lignans and Coumarins
Os06t0595900-01	LC3	1.47395	Hmlp003129	Matairesinol	5.75385	0.886863	Lignans and Coumarins
Os06t0662200-01	OsbZIP52	-1.18409	Hmlp003129	Matairesinol	5.75385	-0.893776	Lignans and Coumarins
Os06t0726300-01	ONAC095	1.33666	Hmlp003129	Matairesinol	5.75385	0.952817	Lignans and Coumarins
Os07t0460900-01	OsWRKY115	1.99948	Hmlp003129	Matairesinol	5.75385	0.995375	Lignans and Coumarins
Os08t0483900-01	BH096_Ath	-1.54124	Hmlp003129	Matairesinol	5.75385	-0.954694	Lignans and Coumarins
Os08t0496500-01	OsHAP5D	1.07395	Hmlp003129	Matairesinol	5.75385	0.815256	Lignans and Coumarins
Os09t0106700-01	MYB44_Ath	1.37284	Hmlp003129	Matairesinol	5.75385	0.939122	Lignans and Coumarins
Os09t0334500-01	OsWRKY74	1.56637	Hmlp003129	Matairesinol	5.75385	0.843127	Lignans and Coumarins
Os09t0457900-01	EATB	2.02541	Hmlp003129	Matairesinol	5.75385	0.928372	Lignans and Coumarins
Os09t0522000-01	OsDREB1B	2.06593	Hmlp003129	Matairesinol	5.75385	0.891397	Lignans and Coumarins
Os09t0522100-00	OsDREB1H	1.74169	Hmlp003129	Matairesinol	5.75385	0.908021	Lignans and Coumarins
Os10t0562900-01	OsERF096	1.90037	Hmlp003129	Matairesinol	5.75385	0.887638	Lignans and Coumarins
Os11t0156401-01	OFP8	-1.29212	Hmlp003129	Matairesinol	5.75385	-0.867752	Lignans and Coumarins
Os11t0660700-01	ROLL9	-6.36363	Hmlp003129	Matairesinol	5.75385	-0.940408	Lignans and Coumarins
Os11t0685700-00	OsWRKY61	-10.0427	Hmlp003129	Matairesinol	5.75385	-0.931061	Lignans and Coumarins
Os11t0686250-00	OsWRKY63	-9.38218	Hmlp003129	Matairesinol	5.75385	-0.982517	Lignans and Coumarins
Os12t0123800-01	ONAC300	1.48676	Hmlp003129	Matairesinol	5.75385	0.87943	Lignans and Coumarins
Os12t0245100-01	MD15A_Ath	-9.84108	Hmlp003129	Matairesinol	5.75385	-0.932789	Lignans and Coumarins
Os12t0632600-00	BH025_Ath	-2.02094	Hmlp003129	Matairesinol	5.75385	-0.858476	Lignans and Coumarins
novel.539	RSBZ5	1.09437	Hmlp003129	Matairesinol	5.75385	0.87124	Lignans and Coumarins
Os04t0399800-00	LEP_Ath	-1.94153	Lmhp007595	LysoPC 16:4	1.24734	-0.857625	Lipids
Os08t0483900-01	BH096_Ath	-1.54124	Lmhp007595	LysoPC 16:4	1.24734	-0.82258	Lipids
Os12t0632600-00	BH025_Ath	-2.02094	Lmhp007595	LysoPC 16:4	1.24734	-0.82069	Lipids
Os01t0159800-01	BH051_Ath	-2.05315	pmp000682	Matairesinoside	4.624	-0.978839	Lignans and Coumarins
Os01t0182700-01	OsWRKY102	1.13519	pmp000682	Matairesinoside	4.624	0.815168	Lignans and Coumarins
Os01t0626400-01	OsWRKY11	1.23754	pmp000682	Matairesinoside	4.624	0.827199	Lignans and Coumarins
Os01t0656400-00	OsWRKY15	1.50215	pmp000682	Matairesinoside	4.624	0.957782	Lignans and Coumarins
Os01t0675800-01	OsNAC14	1.42283	pmp000682	Matairesinoside	4.624	0.909186	Lignans and Coumarins
Os01t0820400-01	OsWRKY22	3.47889	pmp000682	Matairesinoside	4.624	0.84036	Lignans and Coumarins
Os01t0826400-01	OsWRKY24	1.34109	pmp000682	Matairesinoside	4.624	0.883393	Lignans and Coumarins
Os01t0844900-01	PCL1	1.02326	pmp000682	Matairesinoside	4.624	0.928068	Lignans and Coumarins
Os01t0862800-01	NAC59	1.31255	pmp000682	Matairesinoside	4.624	0.934488	Lignans and Coumarins
Os02t0157950-01	ERF78_Ath	1.3518	pmp000682	Matairesinoside	4.624	0.919351	Lignans and Coumarins
Os02t0618400-02	OsMPS	1.41317	pmp000682	Matairesinoside	4.624	0.894175	Lignans and Coumarins
Os02t0624300-01	OsMYB30	1.18475	pmp000682	Matairesinoside	4.624	0.955444	Lignans and Coumarins
Os02t0671300-01	BH111_Ath	1.16795	pmp000682	Matairesinoside	4.624	0.848394	Lignans and Coumarins
Os02t0696900-00	KAN2_Ath	1.00696	pmp000682	Matairesinoside	4.624	0.850514	Lignans and Coumarins
Os02t0781300-00	ERF17_Ath	2.80487	pmp000682	Matairesinoside	4.624	0.834074	Lignans and Coumarins
Os03t0133000-01	ONAC022	1.41378	pmp000682	Matairesinoside	4.624	0.817043	Lignans and Coumarins
Os03t0251800-01	T2FA_Ath	-10.8095	pmp000682	Matairesinoside	4.624	-0.983218	Lignans and Coumarins
Os04t0399800-00	LEP_Ath	-1.94153	pmp000682	Matairesinoside	4.624	-0.937553	Lignans and Coumarins
Os04t0610400-01	OsAP2-39	1.37807	pmp000682	Matairesinoside	4.624	0.899876	Lignans and Coumarins
Os05t0447580-00	MED13_Ath	-1.1413	pmp000682	Matairesinoside	4.624	-0.919463	Lignans and Coumarins
Os05t0474800-01	OsWRKY70	1.43837	pmp000682	Matairesinoside	4.624	0.908786	Lignans and Coumarins
Os05t0497300-01	ERF4_NICSY	1.19567	pmp000682	Matairesinoside	4.624	0.920725	Lignans and Coumarins
Os05t0537100-00	OsWRKY7	1.09935	pmp000682	Matairesinoside	4.624	0.824323	Lignans and Coumarins
Os06t0127100-01	OsDREB1C	2.45658	pmp000682	Matairesinoside	4.624	0.839701	Lignans and Coumarins
Os06t0595900-01	LC3	1.47395	pmp000682	Matairesinoside	4.624	0.968876	Lignans and Coumarins
Os06t0726300-01	ONAC095	1.33666	pmp000682	Matairesinoside	4.624	0.946314	Lignans and Coumarins
Os07t0460900-01	OsWRKY115	1.99948	pmp000682	Matairesinoside	4.624	0.942887	Lignans and Coumarins
Os08t0474000-01	EF109_Ath	1.72183	pmp000682	Matairesinoside	4.624	0.817241	Lignans and Coumarins
Os08t0483900-01	BH096_Ath	-1.54124	pmp000682	Matairesinoside	4.624	-0.946176	Lignans and Coumarins
Os09t0106700-01	MYB44_Ath	1.37284	pmp000682	Matairesinoside	4.624	0.92108	Lignans and Coumarins
Os09t0334500-01	OsWRKY74	1.56637	pmp000682	Matairesinoside	4.624	0.916963	Lignans and Coumarins
Os09t0457900-01	EATB	2.02541	pmp000682	Matairesinoside	4.624	0.980152	Lignans and Coumarins
Os09t0522000-01	OsDREB1B	2.06593	pmp000682	Matairesinoside	4.624	0.938589	Lignans and Coumarins
Os09t0522100-00	OsDREB1H	1.74169	pmp000682	Matairesinoside	4.624	0.960161	Lignans and Coumarins
Os10t0562900-01	OsERF096	1.90037	pmp000682	Matairesinoside	4.624	0.901726	Lignans and Coumarins
Os11t0685700-00	OsWRKY61	-10.0427	pmp000682	Matairesinoside	4.624	-0.898232	Lignans and Coumarins
Os11t0686250-00	OsWRKY63	-9.38218	pmp000682	Matairesinoside	4.624	-0.949013	Lignans and Coumarins
Os12t0123800-01	ONAC300	1.48676	pmp000682	Matairesinoside	4.624	0.901123	Lignans and Coumarins
Os12t0245100-01	MD15A_Ath	-9.84108	pmp000682	Matairesinoside	4.624	-0.99485	Lignans and Coumarins
Os12t0632600-00	BH025_Ath	-2.02094	pmp000682	Matairesinoside	4.624	-0.975605	Lignans and Coumarins
novel.539	RSBZ5	1.09437	pmp000682	Matairesinoside	4.624	0.914977	Lignans and Coumarins
Os01t0656400-00	OsWRKY15	1.50215	mws1358	Pyrocatechol	1.44479	0.819695	Phenolic acids
Os01t0826400-01	OsWRKY24	1.34109	mws1358	Pyrocatechol	1.44479	0.836778	Phenolic acids
Os05t0572000-01	OsRPH1	1.45966	mws1358	Pyrocatechol	1.44479	0.836647	Phenolic acids
Os09t0522100-00	OsDREB1H	1.74169	mws1358	Pyrocatechol	1.44479	0.831231	Phenolic acids
Os12t0632600-00	BH025_Ath	-2.02094	mws1358	Pyrocatechol	1.44479	-0.830534	Phenolic acids
Os01t0159800-01	BH051_Ath	-2.05315	pmp000236	Isovitexin-xyl	11.5408	-0.980055	Flavonoids
Os01t0182700-01	OsWRKY102	1.13519	pmp000236	Isovitexin-xyl	11.5408	0.888581	Flavonoids
Os01t0286100-01	PIL15	1.35105	pmp000236	Isovitexin-xyl	11.5408	0.878726	Flavonoids
Os01t0626400-01	OsWRKY11	1.23754	pmp000236	Isovitexin-xyl	11.5408	0.892226	Flavonoids
Os01t0656400-00	OsWRKY15	1.50215	pmp000236	Isovitexin-xyl	11.5408	0.909046	Flavonoids
Os01t0675800-01	OsNAC14	1.42283	pmp000236	Isovitexin-xyl	11.5408	0.837333	Flavonoids
Os01t0820400-01	OsWRKY22	3.47889	pmp000236	Isovitexin-xyl	11.5408	0.913948	Flavonoids
Os01t0826400-01	OsWRKY24	1.34109	pmp000236	Isovitexin-xyl	11.5408	0.880451	Flavonoids
Os01t0844900-01	PCL1	1.02326	pmp000236	Isovitexin-xyl	11.5408	0.886964	Flavonoids
Os01t0862800-01	NAC59	1.31255	pmp000236	Isovitexin-xyl	11.5408	0.939646	Flavonoids
Os02t0157950-01	ERF78_Ath	1.3518	pmp000236	Isovitexin-xyl	11.5408	0.875592	Flavonoids
Os02t0618400-02	OsMPS	1.41317	pmp000236	Isovitexin-xyl	11.5408	0.912831	Flavonoids
Os02t0624300-01	OsMYB30	1.18475	pmp000236	Isovitexin-xyl	11.5408	0.940917	Flavonoids
Os02t0677300-02	OsDREB1G	2.33781	pmp000236	Isovitexin-xyl	11.5408	0.818379	Flavonoids
Os02t0696900-00	KAN2_Ath	1.00696	pmp000236	Isovitexin-xyl	11.5408	0.882451	Flavonoids
Os02t0700300-01	PHLB_Ath	1.17513	pmp000236	Isovitexin-xyl	11.5408	0.831292	Flavonoids
Os02t0781300-00	ERF17_Ath	2.80487	pmp000236	Isovitexin-xyl	11.5408	0.883572	Flavonoids
Os03t0133000-01	ONAC022	1.41378	pmp000236	Isovitexin-xyl	11.5408	0.853797	Flavonoids
Os03t0251800-01	T2FA_Ath	-10.8095	pmp000236	Isovitexin-xyl	11.5408	-0.99125	Flavonoids
Os04t0399800-00	LEP_Ath	-1.94153	pmp000236	Isovitexin-xyl	11.5408	-0.866342	Flavonoids
Os04t0610400-01	OsAP2-39	1.37807	pmp000236	Isovitexin-xyl	11.5408	0.81802	Flavonoids
Os05t0447580-00	MED13_Ath	-1.1413	pmp000236	Isovitexin-xyl	11.5408	-0.980096	Flavonoids
Os05t0474800-01	OsWRKY70	1.43837	pmp000236	Isovitexin-xyl	11.5408	0.92787	Flavonoids
Os05t0497300-01	ERF4_NICSY	1.19567	pmp000236	Isovitexin-xyl	11.5408	0.856205	Flavonoids
Os06t0127100-01	OsDREB1C	2.45658	pmp000236	Isovitexin-xyl	11.5408	0.868906	Flavonoids
Os06t0595900-01	LC3	1.47395	pmp000236	Isovitexin-xyl	11.5408	0.895153	Flavonoids
Os06t0662200-01	OsbZIP52	-1.18409	pmp000236	Isovitexin-xyl	11.5408	-0.877697	Flavonoids
Os06t0726300-01	ONAC095	1.33666	pmp000236	Isovitexin-xyl	11.5408	0.983294	Flavonoids
Os07t0460900-01	OsWRKY115	1.99948	pmp000236	Isovitexin-xyl	11.5408	0.976139	Flavonoids
Os08t0474000-01	EF109_Ath	1.72183	pmp000236	Isovitexin-xyl	11.5408	0.851091	Flavonoids
Os08t0483900-01	BH096_Ath	-1.54124	pmp000236	Isovitexin-xyl	11.5408	-0.954814	Flavonoids
Os09t0106700-01	MYB44_Ath	1.37284	pmp000236	Isovitexin-xyl	11.5408	0.893164	Flavonoids
Os09t0334500-01	OsWRKY74	1.56637	pmp000236	Isovitexin-xyl	11.5408	0.840438	Flavonoids
Os09t0457900-01	EATB	2.02541	pmp000236	Isovitexin-xyl	11.5408	0.951638	Flavonoids
Os09t0522000-01	OsDREB1B	2.06593	pmp000236	Isovitexin-xyl	11.5408	0.883985	Flavonoids
Os09t0522100-00	OsDREB1H	1.74169	pmp000236	Isovitexin-xyl	11.5408	0.921243	Flavonoids
Os10t0562900-01	OsERF096	1.90037	pmp000236	Isovitexin-xyl	11.5408	0.84473	Flavonoids
Os11t0156401-01	OFP8	-1.29212	pmp000236	Isovitexin-xyl	11.5408	-0.816393	Flavonoids
Os11t0660700-01	ROLL9	-6.36363	pmp000236	Isovitexin-xyl	11.5408	-0.903697	Flavonoids
Os11t0685700-00	OsWRKY61	-10.0427	pmp000236	Isovitexin-xyl	11.5408	-0.93438	Flavonoids
Os11t0686250-00	OsWRKY63	-9.38218	pmp000236	Isovitexin-xyl	11.5408	-0.984592	Flavonoids
Os12t0123800-01	ONAC300	1.48676	pmp000236	Isovitexin-xyl	11.5408	0.952407	Flavonoids
Os12t0245100-01	MD15A_Ath	-9.84108	pmp000236	Isovitexin-xyl	11.5408	-0.971056	Flavonoids
Os12t0632600-00	BH025_Ath	-2.02094	pmp000236	Isovitexin-xyl	11.5408	-0.924902	Flavonoids
novel.539	RSBZ5	1.09437	pmp000236	Isovitexin-xyl	11.5408	0.90221	Flavonoids
Os01t0844900-01	PCL1	1.02326	Wmmn002441	Linalool-oicAcid	1.16839	0.81543	Lipids
Os04t0399800-00	LEP_Ath	-1.94153	Wmmn002441	Linalool-oicAcid	1.16839	-0.963516	Lipids
Os06t0595900-01	LC3	1.47395	Wmmn002441	Linalool-oicAcid	1.16839	0.820918	Lipids
Os12t0245100-01	MD15A_Ath	-9.84108	Wmmn002441	Linalool-oicAcid	1.16839	-0.825717	Lipids
Os12t0632600-00	BH025_Ath	-2.02094	Wmmn002441	Linalool-oicAcid	1.16839	-0.901865	Lipids
Os05t0537100-00	OsWRKY7	1.09935	Smgp004575	Quercetin-glc	1.11319	0.841426	Flavonoids
Os08t0490000-01	BIM2	1.49488	Smgp004575	Quercetin-glc	1.11319	0.844875	Flavonoids
novel.539	RSBZ5	1.09437	Smgp004575	Quercetin-glc	1.11319	0.81807	Flavonoids
Os01t0159800-01	BH051_Ath	-2.05315	Hmcp001858	Kaempferol-arab-rhm	1.76759	-0.851286	Flavonoids
Os01t0626400-01	OsWRKY11	1.23754	Hmcp001858	Kaempferol-arab-rhm	1.76759	0.894257	Flavonoids
Os01t0656400-00	OsWRKY15	1.50215	Hmcp001858	Kaempferol-arab-rhm	1.76759	0.874112	Flavonoids
Os01t0675800-01	OsNAC14	1.42283	Hmcp001858	Kaempferol-arab-rhm	1.76759	0.818607	Flavonoids
Os01t0826400-01	OsWRKY24	1.34109	Hmcp001858	Kaempferol-arab-rhm	1.76759	0.862529	Flavonoids
Os02t0157950-01	ERF78_Ath	1.3518	Hmcp001858	Kaempferol-arab-rhm	1.76759	0.933929	Flavonoids
Os02t0624300-01	OsMYB30	1.18475	Hmcp001858	Kaempferol-arab-rhm	1.76759	0.912974	Flavonoids
Os02t0671300-01	BH111_Ath	1.16795	Hmcp001858	Kaempferol-arab-rhm	1.76759	0.892114	Flavonoids
Os02t0677300-02	OsDREB1G	2.33781	Hmcp001858	Kaempferol-arab-rhm	1.76759	0.905128	Flavonoids
Os02t0696900-00	KAN2_Ath	1.00696	Hmcp001858	Kaempferol-arab-rhm	1.76759	0.927761	Flavonoids
Os02t0767800-00	ERF12_Ath	1.84617	Hmcp001858	Kaempferol-arab-rhm	1.76759	0.937888	Flavonoids
Os03t0251800-01	T2FA_Ath	-10.8095	Hmcp001858	Kaempferol-arab-rhm	1.76759	-0.816517	Flavonoids
Os03t0708800-01	STKLJ_Ath	1.38836	Hmcp001858	Kaempferol-arab-rhm	1.76759	0.819359	Flavonoids
Os04t0610400-01	OsAP2-39	1.37807	Hmcp001858	Kaempferol-arab-rhm	1.76759	0.823283	Flavonoids
Os05t0537100-00	OsWRKY7	1.09935	Hmcp001858	Kaempferol-arab-rhm	1.76759	0.841755	Flavonoids
Os05t0560600-01	ASIL2_Ath	1.32363	Hmcp001858	Kaempferol-arab-rhm	1.76759	0.889302	Flavonoids
Os05t0572000-01	OsRPH1	1.45966	Hmcp001858	Kaempferol-arab-rhm	1.76759	0.830555	Flavonoids
Os07t0460900-01	OsWRKY115	1.99948	Hmcp001858	Kaempferol-arab-rhm	1.76759	0.875985	Flavonoids
Os08t0496500-01	OsHAP5D	1.07395	Hmcp001858	Kaempferol-arab-rhm	1.76759	0.823643	Flavonoids
Os09t0106700-01	MYB44_Ath	1.37284	Hmcp001858	Kaempferol-arab-rhm	1.76759	0.950611	Flavonoids
Os09t0334500-01	OsWRKY74	1.56637	Hmcp001858	Kaempferol-arab-rhm	1.76759	0.817484	Flavonoids
Os09t0457900-01	EATB	2.02541	Hmcp001858	Kaempferol-arab-rhm	1.76759	0.830673	Flavonoids
Os09t0522000-01	OsDREB1B	2.06593	Hmcp001858	Kaempferol-arab-rhm	1.76759	0.881583	Flavonoids
Os09t0522100-00	OsDREB1H	1.74169	Hmcp001858	Kaempferol-arab-rhm	1.76759	0.875051	Flavonoids
Os09t0572000-01	ERF92_Ath	1.46406	Hmcp001858	Kaempferol-arab-rhm	1.76759	0.937246	Flavonoids
Os10t0562900-01	OsERF096	1.90037	Hmcp001858	Kaempferol-arab-rhm	1.76759	0.953726	Flavonoids
Os11t0156401-01	OFP8	-1.29212	Hmcp001858	Kaempferol-arab-rhm	1.76759	-0.828735	Flavonoids
Os11t0175700-00	OsTCP19	2.19643	Hmcp001858	Kaempferol-arab-rhm	1.76759	0.949111	Flavonoids
Os11t0660700-01	ROLL9	-6.36363	Hmcp001858	Kaempferol-arab-rhm	1.76759	-0.8248	Flavonoids
Os11t0685700-00	OsWRKY61	-10.0427	Hmcp001858	Kaempferol-arab-rhm	1.76759	-0.85125	Flavonoids
Os11t0686250-00	OsWRKY63	-9.38218	Hmcp001858	Kaempferol-arab-rhm	1.76759	-0.839864	Flavonoids
Os01t0159800-01	BH051_Ath	-2.05315	Cmsp004086	Dihydrokaempferide	12.7572	-0.983308	Flavonoids
Os01t0182700-01	OsWRKY102	1.13519	Cmsp004086	Dihydrokaempferide	12.7572	0.911356	Flavonoids
Os01t0286100-01	PIL15	1.35105	Cmsp004086	Dihydrokaempferide	12.7572	0.883282	Flavonoids
Os01t0626400-01	OsWRKY11	1.23754	Cmsp004086	Dihydrokaempferide	12.7572	0.919458	Flavonoids
Os01t0656400-00	OsWRKY15	1.50215	Cmsp004086	Dihydrokaempferide	12.7572	0.920973	Flavonoids
Os01t0675800-01	OsNAC14	1.42283	Cmsp004086	Dihydrokaempferide	12.7572	0.839553	Flavonoids
Os01t0820400-01	OsWRKY22	3.47889	Cmsp004086	Dihydrokaempferide	12.7572	0.894581	Flavonoids
Os01t0826400-01	OsWRKY24	1.34109	Cmsp004086	Dihydrokaempferide	12.7572	0.905866	Flavonoids
Os01t0844900-01	PCL1	1.02326	Cmsp004086	Dihydrokaempferide	12.7572	0.877006	Flavonoids
Os01t0862800-01	NAC59	1.31255	Cmsp004086	Dihydrokaempferide	12.7572	0.941587	Flavonoids
Os02t0157950-01	ERF78_Ath	1.3518	Cmsp004086	Dihydrokaempferide	12.7572	0.903182	Flavonoids
Os02t0618400-02	OsMPS	1.41317	Cmsp004086	Dihydrokaempferide	12.7572	0.918141	Flavonoids
Os02t0624300-01	OsMYB30	1.18475	Cmsp004086	Dihydrokaempferide	12.7572	0.964287	Flavonoids
Os02t0671300-01	BH111_Ath	1.16795	Cmsp004086	Dihydrokaempferide	12.7572	0.81636	Flavonoids
Os02t0677300-02	OsDREB1G	2.33781	Cmsp004086	Dihydrokaempferide	12.7572	0.861469	Flavonoids
Os02t0696900-00	KAN2_Ath	1.00696	Cmsp004086	Dihydrokaempferide	12.7572	0.898348	Flavonoids
Os02t0700300-01	PHLB_Ath	1.17513	Cmsp004086	Dihydrokaempferide	12.7572	0.853447	Flavonoids
Os02t0767800-00	ERF12_Ath	1.84617	Cmsp004086	Dihydrokaempferide	12.7572	0.825834	Flavonoids
Os02t0781300-00	ERF17_Ath	2.80487	Cmsp004086	Dihydrokaempferide	12.7572	0.901642	Flavonoids
Os02t0791300-01	IBL1_Ath	-2.41731	Cmsp004086	Dihydrokaempferide	12.7572	-0.822029	Flavonoids
Os03t0133000-01	ONAC022	1.41378	Cmsp004086	Dihydrokaempferide	12.7572	0.859269	Flavonoids
Os03t0251800-01	T2FA_Ath	-10.8095	Cmsp004086	Dihydrokaempferide	12.7572	-0.992817	Flavonoids
Os04t0399800-00	LEP_Ath	-1.94153	Cmsp004086	Dihydrokaempferide	12.7572	-0.852877	Flavonoids
Os04t0610400-01	OsAP2-39	1.37807	Cmsp004086	Dihydrokaempferide	12.7572	0.825415	Flavonoids
Os05t0447580-00	MED13_Ath	-1.1413	Cmsp004086	Dihydrokaempferide	12.7572	-0.96431	Flavonoids
Os05t0474800-01	OsWRKY70	1.43837	Cmsp004086	Dihydrokaempferide	12.7572	0.927252	Flavonoids
Os05t0497300-01	ERF4_NICSY	1.19567	Cmsp004086	Dihydrokaempferide	12.7572	0.859706	Flavonoids
Os06t0127100-01	OsDREB1C	2.45658	Cmsp004086	Dihydrokaempferide	12.7572	0.894433	Flavonoids
Os06t0595900-01	LC3	1.47395	Cmsp004086	Dihydrokaempferide	12.7572	0.902284	Flavonoids
Os06t0662200-01	OsbZIP52	-1.18409	Cmsp004086	Dihydrokaempferide	12.7572	-0.866813	Flavonoids
Os06t0726300-01	ONAC095	1.33666	Cmsp004086	Dihydrokaempferide	12.7572	0.986395	Flavonoids
Os07t0460900-01	OsWRKY115	1.99948	Cmsp004086	Dihydrokaempferide	12.7572	0.988415	Flavonoids
Os08t0474000-01	EF109_Ath	1.72183	Cmsp004086	Dihydrokaempferide	12.7572	0.846544	Flavonoids
Os08t0483900-01	BH096_Ath	-1.54124	Cmsp004086	Dihydrokaempferide	12.7572	-0.956838	Flavonoids
Os09t0106700-01	MYB44_Ath	1.37284	Cmsp004086	Dihydrokaempferide	12.7572	0.924754	Flavonoids
Os09t0334500-01	OsWRKY74	1.56637	Cmsp004086	Dihydrokaempferide	12.7572	0.843585	Flavonoids
Os09t0455300-01	OsbHLH120	1.31331	Cmsp004086	Dihydrokaempferide	12.7572	0.827779	Flavonoids
Os09t0457900-01	EATB	2.02541	Cmsp004086	Dihydrokaempferide	12.7572	0.954119	Flavonoids
Os09t0522000-01	OsDREB1B	2.06593	Cmsp004086	Dihydrokaempferide	12.7572	0.894248	Flavonoids
Os09t0522100-00	OsDREB1H	1.74169	Cmsp004086	Dihydrokaempferide	12.7572	0.934898	Flavonoids
Os10t0562900-01	OsERF096	1.90037	Cmsp004086	Dihydrokaempferide	12.7572	0.87865	Flavonoids
Os11t0156401-01	OFP8	-1.29212	Cmsp004086	Dihydrokaempferide	12.7572	-0.834308	Flavonoids
Os11t0660700-01	ROLL9	-6.36363	Cmsp004086	Dihydrokaempferide	12.7572	-0.905125	Flavonoids
Os11t0685700-00	OsWRKY61	-10.0427	Cmsp004086	Dihydrokaempferide	12.7572	-0.935857	Flavonoids
Os11t0686250-00	OsWRKY63	-9.38218	Cmsp004086	Dihydrokaempferide	12.7572	-0.986148	Flavonoids
Os12t0123800-01	ONAC300	1.48676	Cmsp004086	Dihydrokaempferide	12.7572	0.931416	Flavonoids
Os12t0245100-01	MD15A_Ath	-9.84108	Cmsp004086	Dihydrokaempferide	12.7572	-0.972736	Flavonoids
Os12t0632600-00	BH025_Ath	-2.02094	Cmsp004086	Dihydrokaempferide	12.7572	-0.924545	Flavonoids
novel.539	RSBZ5	1.09437	Cmsp004086	Dihydrokaempferide	12.7572	0.874565	Flavonoids
Os02t0696900-00	KAN2_Ath	1.00696	pmb0676	Chrysoeriol-2glc	1.32998	0.815329	Flavonoids
Os02t0791300-01	IBL1_Ath	-2.41731	pmb0676	Chrysoeriol-2glc	1.32998	-0.919116	Flavonoids
Os06t0662200-01	OsbZIP52	-1.18409	pmb0676	Chrysoeriol-2glc	1.32998	-0.935463	Flavonoids
Os11t0156401-01	OFP8	-1.29212	pmb0676	Chrysoeriol-2glc	1.32998	-0.862315	Flavonoids
Os11t0660700-01	ROLL9	-6.36363	pmb0676	Chrysoeriol-2glc	1.32998	-0.892166	Flavonoids
Os04t0399800-00	LEP_Ath	-1.94153	mws0046	Naringin	1.05466	-0.841574	Flavonoids
Os12t0632600-00	BH025_Ath	-2.02094	mws0046	Naringin	1.05466	-0.837465	Flavonoids
Os04t0399800-00	LEP_Ath	-1.94153	mws1066	Narirutin	1.05466	-0.841574	Flavonoids
Os12t0632600-00	BH025_Ath	-2.02094	mws1066	Narirutin	1.05466	-0.837465	Flavonoids
